# Supplementary material for: Di-μ-methano­lato-κ4 O:O-bis­[bis­(3-methyl-5-phenyl-1H-pyrazole-κN 2)(nitrato-κO)copper(II)]
Source: Acta Crystallogr Sect E Struct Rep Online. 2012 Mar 31;68(Pt 4):m503. doi: 10.1107/S160053681201241X (PMC3343888; doi:10.1107/S160053681201241X)
Supplement: Supplementary file 2 [file e-68-0m503-Isup2.hkl]

# 
# h,k,l, Fc-squared, Fo-squared, sigma(Fo-squared) and status flag 
# 
data_I
_shelx_title '  P-1' 
_shelx_refln_list_code          4 
_shelx_F_calc_maximum      121.20 
_exptl_crystal_F_000       490.00 
_reflns_d_resolution_high  0.7697 
 
loop_ 
 _symmetry_equiv_pos_as_xyz 
 'x, y, z' 
 '-x, -y, -z' 
 
_cell_length_a     8.3896 
_cell_length_b    11.2569 
_cell_length_c    12.7200 
_cell_angle_alpha 106.120 
_cell_angle_beta  103.025 
_cell_angle_gamma  95.853 
 
_shelx_F_squared_multiplier     1.000 
 
loop_ 
 _refln_index_h 
 _refln_index_k 
 _refln_index_l 
 _refln_F_squared_calc 
 _refln_F_squared_meas 
 _refln_F_squared_sigma 
 _refln_observed_status 
   1   0   0    11391.15    12482.28    136.93 o 
   2   0   0       40.45       47.19      2.48 o 
   3   0   0       41.60       43.99      3.00 o 
   4   0   0        4.51        2.65      1.78 o 
   5   0   0       19.00       19.42      3.36 o 
   6   0   0        1.09       -0.48      2.69 o 
   7   0   0       13.94       21.43      4.95 o 
   8   0   0       73.41       86.50      8.33 o 
   9   0   0       32.50       49.42      8.04 o 
  -9   1   0       42.60       39.13      7.02 o 
  -8   1   0       19.15       12.99      3.81 o 
  -7   1   0      352.01      344.64      8.77 o 
  -6   1   0      743.11      856.25     17.48 o 
  -5   1   0      823.20      854.97     16.14 o 
  -4   1   0       37.71       50.22      3.81 o 
  -3   1   0      727.37      817.20     12.84 o 
  -2   1   0    11933.30    12972.66    135.78 o 
  -1   1   0        3.74        8.39      0.76 o 
   0   1   0     6866.66     7301.61     82.56 o 
   1   1   0     1870.83     1874.50     21.77 o 
   2   1   0     3695.35     4152.31     46.20 o 
   3   1   0     2541.82     2631.00     32.71 o 
   4   1   0      366.59      339.02      9.15 o 
   5   1   0      342.37      307.39      9.75 o 
   6   1   0      172.89      189.70      8.74 o 
   7   1   0       66.31       81.24      7.54 o 
   8   1   0       65.41       63.34      7.99 o 
   9   1   0       53.95       51.68      8.55 o 
  10   1   0       16.49        4.45      7.68 o 
  -8   2   0        1.26       -2.94      3.00 o 
  -7   2   0      117.42      121.69      4.58 o 
  -6   2   0     1076.00     1144.73     12.02 o 
  -5   2   0     1226.69     1210.56     11.55 o 
  -4   2   0      231.93      191.68      4.26 o 
  -3   2   0     2515.85     2747.06     18.82 o 
  -2   2   0    12403.84    12788.73     97.50 o 
  -1   2   0     2506.98     2415.72     20.10 o 
   0   2   0      865.25      798.49     11.05 o 
   1   2   0    13893.10    14407.93    103.95 o 
   2   2   0      715.20      648.54     11.71 o 
   3   2   0      550.96      561.42     11.50 o 
   4   2   0     1006.62      971.22     17.68 o 
   5   2   0      142.06      126.82      6.86 o 
   6   2   0      187.08      181.62      9.66 o 
   7   2   0      250.21      261.06     11.90 o 
   8   2   0       51.95       60.19      8.47 o 
   9   2   0        1.48       -1.76      6.45 o 
  10   2   0        4.34       -3.04      7.49 o 
  -9   3   0        6.03        7.43      6.50 o 
  -8   3   0       18.40       24.60      6.77 o 
  -7   3   0       66.63       76.56     11.94 o 
  -6   3   0      680.78      667.49      8.61 o 
  -5   3   0     2535.82     2722.60     20.60 o 
  -4   3   0     4229.44     4251.42     28.52 o 
  -3   3   0      618.80      551.08     10.54 o 
  -2   3   0        7.36        6.02      0.91 o 
  -1   3   0     2710.07     2929.24     19.24 o 
   0   3   0     2395.40     2369.05     19.89 o 
   1   3   0      533.79      495.67      7.35 o 
   2   3   0      140.17      163.17      6.19 o 
   3   3   0       50.20       81.48      5.35 o 
   4   3   0      928.85      929.14     18.72 o 
   5   3   0      157.25      167.35      9.03 o 
   6   3   0      158.61      169.71     10.02 o 
   7   3   0      208.38      228.98     12.20 o 
   9   3   0       33.05       26.20      8.65 o 
 -10   4   0       22.48       31.37      9.35 o 
  -9   4   0      127.36      138.21     12.17 o 
  -8   4   0        1.86       -5.92      5.10 o 
  -7   4   0       89.24       91.94      9.17 o 
  -6   4   0        0.21        0.47      1.80 o 
  -5   4   0       10.70        4.96      2.28 o 
  -4   4   0      166.57      156.97      5.75 o 
  -3   4   0      320.80      395.44      4.87 o 
  -2   4   0        4.62        3.82      1.02 o 
  -1   4   0      656.47      598.07      6.14 o 
   0   4   0       10.69       25.92      2.00 o 
   1   4   0     2260.08     2330.98     23.10 o 
   2   4   0       28.50       16.59      3.13 o 
   3   4   0      878.53      839.61     17.24 o 
   4   4   0        4.27        8.74      4.03 o 
   5   4   0       12.59        9.54      4.85 o 
   6   4   0        0.26       -6.14      4.68 o 
   7   4   0        0.92       -4.95      5.25 o 
   8   4   0       54.31       31.50      8.33 o 
   9   4   0       46.90       41.64      9.78 o 
 -10   5   0        2.64       -9.45      7.66 o 
  -9   5   0      102.28      104.95     11.73 o 
  -8   5   0       38.97       35.79      8.13 o 
  -7   5   0       58.45       60.32      8.21 o 
  -6   5   0      907.08      865.92     22.08 o 
  -5   5   0      271.87      263.43      4.95 o 
  -4   5   0      105.21       84.00      2.91 o 
  -3   5   0       27.00       38.18      2.01 o 
  -2   5   0      206.17      163.51      4.24 o 
  -1   5   0       52.06       45.89      2.21 o 
   0   5   0       28.22       28.81      1.97 o 
   1   5   0      647.57      656.49      8.50 o 
   2   5   0     2241.22     2161.67     21.38 o 
   3   5   0     2067.73     1987.51     31.32 o 
   4   5   0     1157.52     1268.31     24.72 o 
   5   5   0       42.61       35.16      6.50 o 
   6   5   0       57.13       49.39      7.86 o 
   7   5   0       48.26       44.97      8.63 o 
   8   5   0        7.05        1.15      7.41 o 
 -10   6   0        0.01       -7.46      7.95 o 
  -9   6   0       12.53        5.27      7.63 o 
  -8   6   0       78.73       57.72      9.79 o 
  -7   6   0       32.54       20.95      6.72 o 
  -6   6   0       88.72       88.68      8.85 o 
  -5   6   0      135.29      135.73      9.45 o 
  -4   6   0      382.71      390.56      5.77 o 
  -3   6   0      780.09      743.31      8.08 o 
  -2   6   0      242.16      221.24      6.60 o 
  -1   6   0       58.39       62.33      2.80 o 
   0   6   0        8.61       14.97      3.14 o 
   1   6   0      107.14      103.21      3.52 o 
   2   6   0     1027.52     1012.17     13.61 o 
   3   6   0      855.44      805.99     18.92 o 
   4   6   0      430.78      408.52     14.40 o 
   5   6   0       12.71       17.39      6.19 o 
   6   6   0       15.56       14.48      6.72 o 
   7   6   0       36.54       28.87      8.40 o 
   8   6   0       33.44       30.65      9.61 o 
  -9   7   0       17.41        7.61      8.46 o 
  -8   7   0        0.84       -7.42      6.26 o 
  -7   7   0       12.75        2.81      6.12 o 
  -6   7   0        3.48       -3.85      4.66 o 
  -5   7   0      249.64      250.63     12.60 o 
  -4   7   0      109.82      107.31      8.99 o 
  -3   7   0     1079.35     1034.71     10.63 o 
  -2   7   0      886.17      917.77     13.68 o 
  -1   7   0      939.82      978.47     10.55 o 
   0   7   0      275.78      247.69      5.32 o 
   1   7   0      764.29      766.85      9.55 o 
   2   7   0      223.22      239.02      6.93 o 
   3   7   0       22.33       25.57      6.33 o 
   4   7   0        1.03        0.92      5.12 o 
   5   7   0        0.33       -3.46      5.37 o 
   6   7   0        7.53        4.91      6.52 o 
   7   7   0       47.15       49.23      9.82 o 
  -9   8   0       10.86       12.88      9.14 o 
  -8   8   0        5.93        3.24      7.35 o 
  -7   8   0        3.26        3.99      6.46 o 
  -6   8   0      140.84      128.45     11.15 o 
  -5   8   0        4.96        4.77      5.48 o 
  -4   8   0       17.27       17.10      5.88 o 
  -3   8   0      483.74      485.33      7.35 o 
  -2   8   0     1097.34     1121.09     15.84 o 
  -1   8   0      635.86      673.18      9.01 o 
   0   8   0      556.65      540.87     11.16 o 
   1   8   0      165.16      172.28      5.27 o 
   2   8   0      292.56      300.87     12.31 o 
   3   8   0       14.61        4.65      5.84 o 
   4   8   0       29.26       29.82      7.37 o 
   5   8   0        2.17       -6.64      5.74 o 
   6   8   0        5.82        8.93      7.68 o 
   7   8   0        8.79        4.37      7.93 o 
  -9   9   0        7.80       -0.36      9.52 o 
  -8   9   0       36.87       50.55     10.78 o 
  -7   9   0       28.83       32.87      9.19 o 
  -6   9   0      117.23      126.01     12.10 o 
  -5   9   0      179.11      190.59     13.28 o 
  -4   9   0        0.76        4.40      5.37 o 
  -3   9   0        0.15       -3.22      4.69 o 
  -2   9   0      173.86      186.01      5.23 o 
  -1   9   0       10.50       16.03      2.86 o 
   0   9   0        0.59       -1.04      3.52 o 
   1   9   0       22.21       13.23      3.61 o 
   2   9   0       27.22       25.52      4.36 o 
   3   9   0      103.38      107.36     10.70 o 
   4   9   0       77.38       88.54     10.56 o 
   5   9   0       69.06      109.23     12.17 o 
   6   9   0        5.50        2.73      8.36 o 
  -8  10   0       11.13       -1.52      8.69 o 
  -7  10   0       37.85       30.79      9.70 o 
  -6  10   0       33.28       30.58      9.20 o 
  -5  10   0      140.96      165.10     13.26 o 
  -4  10   0       11.80       12.71      7.06 o 
  -3  10   0       62.49       79.31      9.27 o 
  -2  10   0      159.43      160.04     10.87 o 
  -1  10   0       81.69       94.24      5.69 o 
   0  10   0       28.90       22.79      4.07 o 
   1  10   0        1.41       -2.76      3.27 o 
   2  10   0        7.11        9.65      7.10 o 
   3  10   0      136.92      123.05     11.88 o 
   4  10   0       78.48       98.87     11.67 o 
   5  10   0       37.42       49.97     10.41 o 
  -7  11   0        2.18        5.47      8.34 o 
  -6  11   0        5.52       -4.04      7.29 o 
  -5  11   0       12.09        2.28      7.27 o 
  -4  11   0       18.42       22.24      8.14 o 
  -3  11   0        8.59       -1.20      6.17 o 
  -2  11   0       93.98      112.69     10.75 o 
  -1  11   0       11.04       16.06      4.42 o 
   0  11   0        5.95       12.96     10.27 o 
   1  11   0        0.21       -8.14      6.20 o 
   2  11   0        2.85       -0.89      6.89 o 
   3  11   0        0.14       -8.31      6.95 o 
   4  11   0        1.50       -5.47      7.84 o 
  -7  12   0        3.91      -11.59      8.55 o 
  -6  12   0        0.15       -7.52      7.52 o 
  -5  12   0        8.15       -3.85      7.32 o 
  -4  12   0        9.28        2.42      7.54 o 
  -3  12   0       16.68        3.21      7.05 o 
  -2  12   0       15.48        6.62      6.88 o 
   0  12   0       35.33       41.18      6.79 o 
   1  12   0       54.09       63.29     10.37 o 
   2  12   0       30.79       30.07      9.48 o 
   3  12   0       12.31        3.86      8.89 o 
  -5  13   0       14.19       12.71      9.43 o 
  -4  13   0        8.46        0.90      7.87 o 
  -3  13   0        0.32       -8.31      6.60 o 
  -1 -13   1       26.30       17.71      6.68 o 
   0 -13   1       33.07       37.97      7.37 o 
   3 -13   1       13.00        6.83      7.42 o 
   4 -13   1       11.10        7.54      7.80 o 
   5 -13   1        0.27        0.42      8.28 o 
  -4 -12   1        4.40        5.67      9.14 o 
  -3 -12   1       18.77       20.06      9.02 o 
  -2 -12   1       14.65       16.35      8.42 o 
  -1 -12   1       14.28       12.32      5.94 o 
   0 -12   1       14.33       17.95      6.06 o 
   1 -12   1       23.74       36.66      6.66 o 
   2 -12   1       18.42       20.75      7.37 o 
   3 -12   1       26.32       25.08      8.16 o 
   4 -12   1        0.56       -8.94      6.49 o 
   5 -12   1        0.57       -7.63      6.73 o 
   6 -12   1        1.84       -0.25      8.08 o 
   7 -12   1        9.92       -4.85      8.75 o 
  -5 -11   1        8.32      -10.64      7.09 o 
  -4 -11   1        9.71        4.86      8.37 o 
  -3 -11   1        9.91        1.39      7.42 o 
  -2 -11   1        3.78       -3.66      3.86 o 
  -1 -11   1        0.84       -3.17      3.80 o 
   0 -11   1       75.16       73.37      7.40 o 
   1 -11   1      347.94      380.67      9.95 o 
   2 -11   1      112.67      120.05     10.89 o 
   3 -11   1       20.94        9.28      6.84 o 
   4 -11   1        3.35       -4.27      6.25 o 
   5 -11   1        4.41       -5.40      6.73 o 
   6 -11   1       37.46       29.08      9.29 o 
   7 -11   1       10.60        5.81      8.47 o 
  -6 -10   1       23.56       40.26     10.41 o 
  -5 -10   1       20.46       17.73      8.68 o 
  -4 -10   1       77.07       82.38     10.72 o 
  -3 -10   1        0.38       -3.11      6.54 o 
  -2 -10   1       25.47       13.16      4.16 o 
  -1 -10   1        0.31        1.55      3.32 o 
   0 -10   1        1.45       -2.07      6.67 o 
   1 -10   1       28.86       26.04      3.86 o 
   2 -10   1       29.91       31.66      4.21 o 
   3 -10   1       27.60       38.68      7.52 o 
   4 -10   1      128.52      137.11     11.41 o 
   5 -10   1       29.52       34.07      8.56 o 
   6 -10   1       50.63       46.55      9.72 o 
   7 -10   1       70.12       73.62     11.27 o 
   8 -10   1       13.94       22.05      9.83 o 
  -6  -9   1        0.24        1.39      7.39 o 
  -5  -9   1        8.81       13.35      7.52 o 
  -4  -9   1       16.48       25.07      7.61 o 
  -3  -9   1      116.22      131.99      6.58 o 
  -2  -9   1       42.52       38.29      4.48 o 
  -1  -9   1      396.52      390.12      9.38 o 
   0  -9   1      253.28      231.14      7.33 o 
   1  -9   1        5.77        8.17      2.63 o 
   2  -9   1        3.38        5.06      3.91 o 
   3  -9   1      104.33      103.72      5.42 o 
   4  -9   1       11.09        9.07      5.81 o 
   5  -9   1       48.24       51.29      8.29 o 
   6  -9   1        9.43       11.87      6.89 o 
   7  -9   1       57.91       74.54     10.98 o 
   8  -9   1       33.35       28.45      9.49 o 
   9  -9   1        4.80        0.73      8.97 o 
  -7  -8   1       18.51       16.02      8.57 o 
  -6  -8   1       63.61       57.09      9.46 o 
  -5  -8   1       36.00       43.17      8.12 o 
  -4  -8   1       64.15       54.42      8.07 o 
  -3  -8   1      498.62      478.21     27.49 o 
  -2  -8   1      209.66      229.99      7.22 o 
  -1  -8   1        2.38        3.68      3.10 o 
   0  -8   1      235.79      257.26      5.79 o 
   1  -8   1      588.62      621.31      8.78 o 
   2  -8   1      720.20      737.66      9.15 o 
   3  -8   1      688.40      657.15     11.05 o 
   4  -8   1       76.08       63.45      7.79 o 
   5  -8   1       58.33       55.02      7.78 o 
   6  -8   1        0.04       -4.40      4.96 o 
   7  -8   1        3.25        9.38      6.78 o 
   8  -8   1       33.26       41.68      9.50 o 
   9  -8   1       13.02       -1.22      8.12 o 
  -8  -7   1       11.72        2.82      7.87 o 
  -7  -7   1        1.71        0.96      6.85 o 
  -6  -7   1       66.30       47.18      8.56 o 
  -5  -7   1       12.83       20.10      6.56 o 
  -4  -7   1       34.98       31.25      6.59 o 
  -3  -7   1      429.07      371.23     13.49 o 
  -2  -7   1        0.45        5.67      3.91 o 
  -1  -7   1       14.35       22.79      2.38 o 
   0  -7   1      167.76      147.12      5.40 o 
   1  -7   1      500.48      500.76      7.05 o 
   2  -7   1      469.96      448.92      6.45 o 
   3  -7   1      908.24      910.05      9.56 o 
   4  -7   1      763.72      791.98     11.88 o 
   5  -7   1        1.55       -2.10      4.42 o 
   6  -7   1       11.70       12.24      5.89 o 
   7  -7   1       15.05       -0.41      5.89 o 
   8  -7   1        0.66        5.26      6.92 o 
   9  -7   1        1.30       -3.32      7.35 o 
  -8  -6   1       17.13       13.78      8.06 o 
  -7  -6   1       20.90       23.30      7.65 o 
  -6  -6   1      103.97      103.46     10.02 o 
  -5  -6   1      999.66      982.81     23.26 o 
  -4  -6   1      364.10      375.72     13.28 o 
  -3  -6   1     1742.90     1713.27     28.42 o 
  -2  -6   1      571.49      621.30      9.94 o 
  -1  -6   1       82.47       93.26      4.22 o 
   0  -6   1      153.34      138.22      3.67 o 
   1  -6   1      274.19      306.88      4.99 o 
   2  -6   1      303.04      264.54      4.47 o 
   3  -6   1      205.96      223.47      4.09 o 
   4  -6   1     1019.04     1013.45      9.92 o 
   5  -6   1      322.76      297.24      7.31 o 
   6  -6   1        1.86        3.18      4.96 o 
   7  -6   1      112.31      126.76     11.01 o 
   8  -6   1      143.25      144.24     12.48 o 
   9  -6   1       27.71       22.17      8.80 o 
  10  -6   1        4.77        6.41      8.70 o 
  -9  -5   1        1.20        1.39      7.64 o 
  -8  -5   1       15.38       20.98      8.00 o 
  -7  -5   1       34.79       28.34      7.44 o 
  -6  -5   1        3.54       -0.79      4.84 o 
  -5  -5   1      438.33      470.76     15.45 o 
  -4  -5   1      359.28      381.23     12.80 o 
  -3  -5   1      651.97      646.02     10.36 o 
  -2  -5   1     4543.78     4459.85     36.94 o 
  -1  -5   1        9.34       14.51      3.19 o 
   0  -5   1       52.52       79.34      2.64 o 
   1  -5   1       67.23       54.20      2.31 o 
   2  -5   1      248.40      273.76      4.07 o 
   3  -5   1       35.21       32.27      2.08 o 
   4  -5   1      676.55      674.12      7.47 o 
   5  -5   1     1076.75     1144.15     11.26 o 
   6  -5   1       56.89       68.86      4.65 o 
   7  -5   1       84.38      101.65      9.87 o 
   8  -5   1      217.87      228.11     13.84 o 
   9  -5   1       96.36      114.33     12.17 o 
  10  -5   1       26.97       40.03     10.30 o 
  -9  -4   1       78.33       83.52     11.14 o 
  -8  -4   1       39.91       50.11      8.96 o 
  -7  -4   1       64.11       55.71      8.01 o 
  -6  -4   1      118.47      116.86      8.69 o 
  -5  -4   1       12.86       13.39      4.55 o 
  -4  -4   1      471.56      439.80     12.63 o 
  -3  -4   1      500.48      514.59      8.48 o 
  -2  -4   1     3592.96     3480.78     29.29 o 
  -1  -4   1     4342.58     4176.39     46.19 o 
   0  -4   1       23.38        7.99      1.15 o 
   1  -4   1      436.87      457.03      5.04 o 
   2  -4   1     1012.57     1017.21      8.53 o 
   3  -4   1      740.14      662.50      6.68 o 
   4  -4   1       95.54      105.29      3.02 o 
   5  -4   1       52.98       57.44      2.81 o 
   6  -4   1        0.93       -0.98      1.80 o 
   7  -4   1        0.38        9.98      5.55 o 
   8  -4   1      105.09      117.31     11.18 o 
   9  -4   1       71.53       75.26     10.31 o 
  10  -4   1       17.46       10.55      8.41 o 
 -10  -3   1       12.90       11.22      8.26 o 
  -9  -3   1      134.96      148.01     11.93 o 
  -8  -3   1      136.53      126.81     10.93 o 
  -7  -3   1      147.70      138.88      9.74 o 
  -6  -3   1       16.86       20.17      4.72 o 
  -5  -3   1      151.27      159.00      7.91 o 
  -4  -3   1       27.65       45.94      4.59 o 
  -3  -3   1      282.07      257.47      7.89 o 
  -2  -3   1      149.97      162.42      4.34 o 
  -1  -3   1    14688.58    14661.81    109.57 o 
   0  -3   1       25.00       39.14      2.43 o 
   1  -3   1      114.11      123.16      2.50 o 
   2  -3   1     3267.29     3477.33     35.66 o 
   3  -3   1     1444.10     1480.76     21.66 o 
   4  -3   1      974.66      998.88     11.80 o 
   5  -3   1     1302.39     1339.03     16.24 o 
   6  -3   1      296.85      279.22      5.85 o 
   7  -3   1       19.57       21.13      3.79 o 
   8  -3   1       12.64       11.14      6.05 o 
   9  -3   1        5.00        2.41      6.72 o 
 -10  -2   1        0.01        4.70      7.40 o 
  -9  -2   1        0.10       -1.28      5.70 o 
  -8  -2   1       53.40       47.87      8.36 o 
  -7  -2   1       37.75       46.91      6.43 o 
  -6  -2   1       10.09       11.19      4.10 o 
  -5  -2   1        5.78        3.29      2.76 o 
  -4  -2   1      652.75      580.36     12.77 o 
  -3  -2   1      435.07      486.80     10.47 o 
  -2  -2   1     5155.71     5276.09     39.59 o 
  -1  -2   1     4716.80     4896.82     36.05 o 
   0  -2   1     1185.64     1248.68     14.82 o 
   2  -2   1        7.57       12.84      1.06 o 
   3  -2   1      596.63      611.58     14.17 o 
   4  -2   1      370.65      286.47      9.20 o 
   5  -2   1     1543.80     1637.21     16.79 o 
   6  -2   1      931.33      960.83     12.72 o 
   7  -2   1       42.15       49.63      4.04 o 
   8  -2   1        4.59       -3.52      3.11 o 
 -10  -1   1        0.55        3.37      6.29 o 
  -9  -1   1       75.71       66.37     16.96 o 
  -8  -1   1        1.14        4.21      4.67 o 
  -7  -1   1        0.01       -2.32      3.46 o 
  -6  -1   1       37.11       55.91      5.62 o 
  -5  -1   1      107.92      104.30      6.03 o 
  -4  -1   1     1350.82     1365.61     21.41 o 
  -3  -1   1      390.33      343.11      8.21 o 
  -2  -1   1     2061.10     2050.02     35.21 o 
  -1  -1   1    13826.55    14382.12    154.04 o 
   1  -1   1     7260.09     7580.28     85.91 o 
   2  -1   1     1229.07     1297.08     11.34 o 
   3  -1   1       32.95       36.32      2.68 o 
   4  -1   1       20.48       27.82      2.99 o 
   5  -1   1      174.54      166.33      6.79 o 
   6  -1   1      586.16      633.85     14.66 o 
   7  -1   1       21.69       25.93      4.90 o 
   8  -1   1        4.69        4.43      3.37 o 
 -10   0   1        3.49        4.35      4.37 o 
  -9   0   1       45.99       47.54      7.42 o 
  -8   0   1      182.17      178.44      9.80 o 
  -7   0   1       60.75       67.01      6.28 o 
  -6   0   1       73.59       81.84      4.49 o 
  -5   0   1       38.51       41.88      3.15 o 
  -4   0   1       49.72       50.08      2.83 o 
  -3   0   1      742.97      859.20     16.36 o 
  -2   0   1      402.21      420.63      7.65 o 
  -1   0   1     8683.82     8731.12     93.50 o 
   1   0   1     2689.23     2784.69     30.90 o 
   2   0   1     1377.23     1409.91     17.99 o 
   3   0   1       86.53       92.86      4.15 o 
   4   0   1        3.25        6.10      2.21 o 
   5   0   1      546.78      572.30     13.20 o 
   6   0   1       14.50       12.30      2.93 o 
   7   0   1      120.26      112.21      8.23 o 
   8   0   1       28.42       32.13      6.70 o 
   9   0   1       24.96       29.47      7.80 o 
  -9   1   1        1.81       -1.93      4.62 o 
  -8   1   1      296.95      308.78     12.13 o 
  -7   1   1      350.18      361.05     14.77 o 
  -6   1   1      545.34      589.72     19.81 o 
  -5   1   1       96.92       87.76      7.12 o 
  -4   1   1      692.27      776.59     10.30 o 
  -3   1   1     8194.81     8935.89     69.65 o 
  -2   1   1    11551.90    11991.62    167.92 o 
  -1   1   1        4.94       11.94      1.27 o 
   1   1   1     2866.34     2818.35     32.43 o 
   2   1   1     1845.03     1882.57     24.53 o 
   3   1   1      346.12      343.69      8.85 o 
   4   1   1      144.47      125.23      6.32 o 
   5   1   1      365.51      357.17     11.34 o 
   6   1   1      589.62      620.00     16.46 o 
   7   1   1        0.24       -0.60      5.01 o 
   8   1   1        1.15        3.09      5.73 o 
   9   1   1        2.89       -5.45      6.10 o 
  -9   2   1        5.75        4.82      5.00 o 
  -8   2   1        0.30       -0.03      3.01 o 
  -7   2   1      436.28      475.93     10.15 o 
  -6   2   1     1102.53     1130.62     13.55 o 
  -5   2   1     3820.22     3861.34     27.04 o 
  -4   2   1     4051.68     3993.31     26.72 o 
  -3   2   1     3982.65     3923.80     33.20 o 
  -2   2   1        4.64        2.75      1.11 o 
  -1   2   1      367.85      386.14      9.50 o 
   0   2   1      824.95      861.57     12.99 o 
   1   2   1     1243.57     1241.46     17.74 o 
   2   2   1     1128.23     1089.21     17.21 o 
   3   2   1      120.39      125.98      6.13 o 
   4   2   1       75.59       53.94      5.50 o 
   5   2   1      733.78      716.09     17.43 o 
   6   2   1     1644.49     1745.91     31.56 o 
   7   2   1      499.75      498.09     16.96 o 
   8   2   1       42.31       32.61      7.92 o 
   9   2   1       44.85       38.88      9.01 o 
  -9   3   1        0.17        4.80      6.09 o 
  -8   3   1      137.75      158.20      6.91 o 
  -7   3   1      192.16      185.34      6.68 o 
  -6   3   1      357.45      316.09     13.70 o 
  -5   3   1      252.73      274.82      4.89 o 
  -4   3   1       47.32       48.11      3.75 o 
  -3   3   1       26.49       38.36      5.14 o 
  -2   3   1      258.88      219.04      4.50 o 
  -1   3   1      477.67      515.63      9.45 o 
   0   3   1     3450.14     3514.94     23.25 o 
   1   3   1     1732.70     1725.60     24.28 o 
   2   3   1        0.86        3.01      2.34 o 
   3   3   1       69.19       70.28      5.56 o 
   4   3   1      160.17      182.00      8.67 o 
   5   3   1      500.96      526.74     15.45 o 
   6   3   1      374.47      383.73     14.25 o 
   7   3   1      350.48      358.14     15.11 o 
   8   3   1       61.34       43.01      8.75 o 
   9   3   1       32.39       26.35      9.04 o 
  -9   4   1        0.48        4.98      6.86 o 
  -8   4   1      256.49      267.19     13.96 o 
  -7   4   1      460.30      440.27      9.92 o 
  -6   4   1      149.50      133.28      5.38 o 
  -5   4   1       30.52       23.12      2.03 o 
  -4   4   1      590.98      603.86      6.67 o 
  -3   4   1      336.06      315.60      4.51 o 
  -2   4   1      782.46      760.47      7.19 o 
  -1   4   1     1330.37     1186.06     13.34 o 
   0   4   1     3546.76     3308.70     34.53 o 
   1   4   1     1300.21     1250.01     20.41 o 
   2   4   1      271.69      213.63      8.16 o 
   3   4   1      297.64      325.99     11.06 o 
   4   4   1      502.95      512.40     14.75 o 
   5   4   1       24.42       20.49      6.04 o 
   6   4   1        8.91        2.85      5.53 o 
   7   4   1        9.77        6.01      6.45 o 
   8   4   1       32.50       49.51      9.64 o 
   9   4   1       17.49       18.36      9.33 o 
 -10   5   1       16.20        0.57      7.93 o 
  -9   5   1       29.68       15.95      7.86 o 
  -8   5   1       39.53       24.37      7.64 o 
  -7   5   1      256.88      288.89     14.00 o 
  -6   5   1       27.76       16.44      3.10 o 
  -5   5   1        1.48       -1.27      1.90 o 
  -4   5   1        4.64        2.66      1.66 o 
  -3   5   1       24.22       38.00      2.03 o 
  -2   5   1        0.07        1.05      1.19 o 
  -1   5   1       26.78       18.78      1.74 o 
   0   5   1      139.84      149.11      3.64 o 
   1   5   1     1575.27     1562.81     16.55 o 
   2   5   1     1913.04     1926.15     30.53 o 
   3   5   1     1208.57     1219.66     23.50 o 
   4   5   1      459.01      493.48     15.38 o 
   5   5   1       98.01      127.67     10.24 o 
   6   5   1       23.12       18.80      6.93 o 
   7   5   1        9.66        2.33      6.56 o 
   8   5   1        4.88       -1.38      7.76 o 
 -10   6   1        0.95        3.10      8.38 o 
  -9   6   1        8.83        6.40      7.81 o 
  -8   6   1       69.92       47.47      9.24 o 
  -7   6   1       28.16       21.67      6.96 o 
  -6   6   1      157.27      144.03     10.74 o 
  -5   6   1      227.65      223.08      6.58 o 
  -4   6   1      845.02      891.78     12.81 o 
  -3   6   1      502.89      518.90      6.71 o 
  -2   6   1      268.16      246.12      4.63 o 
  -1   6   1       16.19       15.46      1.96 o 
   0   6   1      247.77      223.84      4.77 o 
   1   6   1       42.88       44.84      3.47 o 
   2   6   1       61.51       42.41      6.34 o 
   3   6   1      272.43      265.44     11.67 o 
   4   6   1       72.12       83.84      8.50 o 
   5   6   1        4.64        0.15      5.69 o 
   6   6   1        3.91        8.22      6.84 o 
   7   6   1       25.41       34.99      9.16 o 
   8   6   1       12.82        4.06      8.90 o 
 -10   7   1        9.43        0.03      9.23 o 
  -9   7   1       21.65       18.13      8.95 o 
  -8   7   1        0.45       -4.14      6.60 o 
  -7   7   1       17.30        6.64      6.59 o 
  -6   7   1      110.97      112.36     10.35 o 
  -5   7   1        0.38        3.29      5.10 o 
  -4   7   1      281.07      300.87      7.60 o 
  -3   7   1      580.82      564.79     12.60 o 
  -2   7   1      460.55      467.29      7.11 o 
  -1   7   1      738.98      722.50      9.02 o 
   0   7   1     1446.27     1414.12     13.91 o 
   1   7   1      655.86      644.14     10.92 o 
   2   7   1        2.39        2.65      5.33 o 
   3   7   1        6.97       -0.42      5.13 o 
   4   7   1        1.16       -2.51      5.44 o 
   5   7   1        0.24       -8.32      5.55 o 
   6   7   1        5.43        3.93      7.03 o 
   7   7   1       15.51       11.43      8.69 o 
  -9   8   1       19.16        9.21      9.23 o 
  -8   8   1       20.14       23.25      9.04 o 
  -7   8   1       42.18       40.83      9.13 o 
  -6   8   1       27.85       36.97      8.30 o 
  -5   8   1       97.60      103.46     10.10 o 
  -4   8   1        3.90       10.80      5.49 o 
  -3   8   1      363.17      358.43      8.73 o 
  -2   8   1      240.24      228.82      6.63 o 
  -1   8   1       78.02       71.15      3.80 o 
   0   8   1       85.23       94.87      6.83 o 
   1   8   1      172.05      185.98      6.66 o 
   2   8   1       19.57       23.14      6.90 o 
   3   8   1       26.30       23.47      7.36 o 
   4   8   1       34.62       39.12      8.39 o 
   5   8   1       21.70       22.05      8.42 o 
   6   8   1        6.50       -4.90      7.33 o 
  -9   9   1       31.22       20.63     10.52 o 
  -8   9   1       39.00       63.04     11.83 o 
  -7   9   1       17.69       15.83      8.41 o 
  -6   9   1       86.26       88.34     10.72 o 
  -5   9   1      129.92      137.05     12.00 o 
  -4   9   1      228.63      250.12     13.94 o 
  -3   9   1       20.23       24.32      6.74 o 
  -2   9   1        6.91       11.49      6.09 o 
  -1   9   1        5.87        5.55      2.52 o 
   0   9   1        2.98        2.72      2.59 o 
   1   9   1       24.34       16.36      6.95 o 
   2   9   1       35.31       31.79      7.48 o 
   3   9   1      142.78      150.65     11.84 o 
   4   9   1      216.04      223.14     13.92 o 
   5   9   1       45.38       61.47     10.48 o 
   6   9   1        9.83       -7.55      7.87 o 
  -8  10   1        3.05        1.07      8.83 o 
  -7  10   1        2.02       -1.99      7.73 o 
  -6  10   1       64.56       76.00     11.40 o 
  -5  10   1      126.96      159.33     13.70 o 
  -4  10   1      118.53      123.84     11.63 o 
  -3  10   1       39.02       36.36      7.66 o 
  -2  10   1        1.69       -7.74      5.16 o 
  -1  10   1       10.60        6.38      2.97 o 
   0  10   1       16.28        3.86      3.66 o 
   1  10   1        0.10        6.90      6.60 o 
   2  10   1       26.46       14.68      7.46 o 
   3  10   1       38.80       27.07      8.83 o 
   4  10   1       69.60       74.49     11.64 o 
   5  10   1       35.03       39.56     10.21 o 
  -7  11   1        0.08       -7.61      7.64 o 
  -6  11   1        0.02       -1.12      7.48 o 
  -5  11   1        3.35        1.40      7.33 o 
  -4  11   1        3.58       -2.29      6.51 o 
  -3  11   1       12.93        2.33      6.33 o 
  -2  11   1       31.14       38.73      8.31 o 
  -1  11   1       47.54       54.89      8.91 o 
   0  11   1       80.77      100.03     10.43 o 
   1  11   1       63.44       61.02      9.80 o 
   2  11   1       14.02        2.05      7.77 o 
   3  11   1        0.11       -3.10      7.86 o 
   4  11   1       10.76        2.67      8.48 o 
  -6  12   1       19.31       17.49      9.95 o 
  -5  12   1        1.48       -2.20      7.34 o 
  -4  12   1        0.53       -9.77      6.51 o 
  -3  12   1        7.55        4.15      7.16 o 
  -2  12   1       55.18       45.59      9.05 o 
   1  12   1       36.08       36.36      9.54 o 
   2  12   1        4.34       -7.25      7.85 o 
   3  12   1        4.30        0.52      8.79 o 
  -5  13   1        5.20      -10.64      7.61 o 
  -4  13   1        0.08        0.43      8.22 o 
  -3  13   1        2.54       -9.42      6.81 o 
  -1 -14   2        0.94       -1.54      6.18 o 
   0 -14   2        0.01       -2.03      5.78 o 
   4 -14   2        5.11        6.58      8.77 o 
  -2 -13   2       50.79       46.32      8.13 o 
  -1 -13   2       38.40       34.32      7.52 o 
   0 -13   2        0.23        1.52      5.58 o 
   1 -13   2        7.83        7.36      5.79 o 
   3 -13   2        0.00       -8.12      6.68 o 
   4 -13   2        0.02       -5.47      6.94 o 
   5 -13   2        2.49        1.41      8.04 o 
  -4 -12   2        6.85       -0.63      8.62 o 
  -3 -12   2        6.28       -0.98      4.65 o 
  -2 -12   2       16.05       12.02      6.16 o 
  -1 -12   2       72.32       72.12      8.27 o 
   0 -12   2       28.89       35.57      6.69 o 
   1 -12   2       64.11       57.18      7.21 o 
   2 -12   2       52.26       60.73      9.11 o 
   3 -12   2        0.71       -4.39      5.99 o 
   4 -12   2        2.16       -7.22      6.58 o 
   5 -12   2       13.27        1.44      7.51 o 
   6 -12   2        0.79       -5.60      7.32 o 
   7 -12   2        3.47       -0.31      8.61 o 
  -5 -11   2       20.66        6.66      8.38 o 
  -4 -11   2        0.17       -3.68      6.96 o 
  -3 -11   2        8.65        3.03      4.26 o 
  -2 -11   2        0.05        0.33      3.74 o 
  -1 -11   2       17.70       14.21      5.25 o 
   0 -11   2       18.99       33.82      6.06 o 
   1 -11   2        5.58        2.59      4.90 o 
   2 -11   2      218.11      228.19      8.23 o 
   3 -11   2       97.19       99.96     10.14 o 
   4 -11   2       40.34       45.18      8.90 o 
   5 -11   2       64.43       57.46     10.14 o 
   6 -11   2       58.64       51.17     10.09 o 
   7 -11   2        0.97        6.84      8.20 o 
  -6 -10   2       17.50       14.46      8.73 o 
  -5 -10   2       33.98       42.10      9.22 o 
  -4 -10   2       19.43       27.41      8.05 o 
  -3 -10   2        0.72       -3.54      3.31 o 
  -2 -10   2       96.94      101.28      6.21 o 
  -1 -10   2      246.53      233.22      7.89 o 
   0 -10   2        0.68       -2.32      3.90 o 
   1 -10   2       18.47       23.59      3.82 o 
   2 -10   2      162.18      157.17     12.23 o 
   3 -10   2      182.46      202.82      7.45 o 
   4 -10   2        0.66       -1.78      5.36 o 
   5 -10   2        9.64        7.58      6.51 o 
   6 -10   2       73.65       72.06     10.59 o 
   7 -10   2       63.41       68.18     10.75 o 
   8 -10   2        5.46        6.65      8.50 o 
  -7  -9   2        2.80       -0.95      7.86 o 
  -6  -9   2       21.84       13.44      7.53 o 
  -5  -9   2        6.34       10.45      6.77 o 
  -4  -9   2      148.76      171.14     10.90 o 
  -3  -9   2      152.31      167.73      8.30 o 
  -2  -9   2       52.81       76.44      5.47 o 
  -1  -9   2      211.09      211.98     15.29 o 
   0  -9   2      162.88      156.69      5.15 o 
   1  -9   2      122.57      128.73      5.83 o 
   2  -9   2      175.83      176.07     11.16 o 
   3  -9   2       40.41       42.22      6.40 o 
   4  -9   2        3.15        1.98      3.04 o 
   5  -9   2        2.44       -1.39      5.01 o 
   6  -9   2       69.14       59.23      9.18 o 
   7  -9   2      177.21      189.73     13.96 o 
   8  -9   2       26.58       32.92      9.74 o 
   9  -9   2        9.97        6.80      9.06 o 
  -7  -8   2       27.62       34.51      8.96 o 
  -6  -8   2        8.11        3.71      6.69 o 
  -5  -8   2       17.99        2.15      5.59 o 
  -4  -8   2        6.77        2.26      3.15 o 
  -3  -8   2       56.51       68.91      5.34 o 
  -2  -8   2       35.38       45.21      4.08 o 
  -1  -8   2      148.22      143.68      5.69 o 
   0  -8   2      775.18      799.90      9.82 o 
   1  -8   2      351.07      393.58      6.65 o 
   2  -8   2      538.83      558.87     10.14 o 
   3  -8   2       69.61       64.91      4.48 o 
   4  -8   2       10.59        9.22      3.12 o 
   5  -8   2       19.59       15.28      5.87 o 
   6  -8   2        7.20        0.04      5.60 o 
   7  -8   2       45.68       67.28      9.81 o 
   8  -8   2       24.34       20.20      8.24 o 
   9  -8   2        2.00        4.25      8.70 o 
  -8  -7   2        0.25       -2.27      6.88 o 
  -6  -7   2      147.67      154.85     11.18 o 
  -5  -7   2      233.22      235.18     11.82 o 
  -4  -7   2      349.74      337.17     17.44 o 
  -3  -7   2       51.69       56.70      4.29 o 
  -2  -7   2       59.43       58.95      6.97 o 
  -1  -7   2      252.84      275.60      5.56 o 
   0  -7   2        1.58        4.65      3.03 o 
   1  -7   2      496.52      517.22      6.99 o 
   2  -7   2      257.60      233.55      4.49 o 
   3  -7   2      496.48      486.32      9.15 o 
   4  -7   2       58.99       66.96      6.65 o 
   5  -7   2      126.57      131.47      5.84 o 
   6  -7   2       31.19       33.77      7.25 o 
   7  -7   2       16.91       10.73      6.72 o 
   8  -7   2        2.78        0.89      6.85 o 
   9  -7   2        5.07        2.99      7.82 o 
  -8  -6   2        2.59        2.83      7.10 o 
  -7  -6   2       40.12       40.43      8.01 o 
  -6  -6   2      142.99      156.65     10.59 o 
  -5  -6   2       20.67       29.13      6.52 o 
  -4  -6   2      632.65      655.30     11.56 o 
  -3  -6   2      647.49      634.69     10.58 o 
  -2  -6   2      211.24      216.13      5.76 o 
  -1  -6   2      347.09      349.30      5.95 o 
   0  -6   2      516.98      477.57      6.28 o 
   1  -6   2      178.32      190.76      3.91 o 
   2  -6   2       62.49       47.58      2.12 o 
   3  -6   2      329.41      366.82      5.82 o 
   4  -6   2      700.18      699.78     11.01 o 
   5  -6   2      238.29      227.47      9.27 o 
   6  -6   2      109.55      103.88      5.85 o 
   7  -6   2       93.54       78.07      9.67 o 
   8  -6   2      134.68      137.59     12.13 o 
   9  -6   2       48.65       55.40     10.68 o 
  -9  -5   2        7.39        0.22      7.33 o 
  -8  -5   2       39.31       30.44      8.07 o 
  -7  -5   2      100.13      102.02      9.86 o 
  -6  -5   2       12.34       14.38      5.44 o 
  -5  -5   2       63.04       60.50      6.98 o 
  -4  -5   2      532.63      549.62      9.88 o 
  -3  -5   2     1511.42     1406.79     16.12 o 
  -2  -5   2      621.91      591.56      8.87 o 
  -1  -5   2      118.39      106.61      3.12 o 
   0  -5   2      345.05      305.16      5.54 o 
   1  -5   2      369.82      324.54      4.49 o 
   2  -5   2      221.36      236.20      3.42 o 
   3  -5   2      611.62      646.02      6.57 o 
   4  -5   2      297.03      277.64      5.24 o 
   5  -5   2      180.63      191.63      6.33 o 
   6  -5   2       22.12       22.02      3.74 o 
   7  -5   2       21.56       23.40      6.79 o 
   8  -5   2      173.41      187.50     13.31 o 
   9  -5   2       78.92       82.15     11.37 o 
  10  -5   2       45.47       46.80     11.06 o 
  -9  -4   2       70.55       74.80     10.45 o 
  -8  -4   2       98.26      119.51     10.80 o 
  -7  -4   2       95.00       89.82      8.77 o 
  -6  -4   2        0.36       -0.73      3.74 o 
  -5  -4   2        5.07        0.11      2.96 o 
  -4  -4   2       60.73       72.04      3.71 o 
  -3  -4   2      944.57      971.04     11.92 o 
  -2  -4   2     1199.10     1128.40     12.32 o 
  -1  -4   2      515.77      476.67      6.75 o 
   0  -4   2       38.48       33.77      1.58 o 
   1  -4   2     5074.04     5270.64     63.11 o 
   2  -4   2     3535.50     3327.73     36.84 o 
   3  -4   2     3334.33     3414.92     26.86 o 
   4  -4   2      899.70      965.69     10.56 o 
   5  -4   2        1.05        1.19      1.53 o 
   6  -4   2       13.19       13.35      3.99 o 
   7  -4   2       17.65       18.16      3.88 o 
   8  -4   2       12.96       13.68      6.97 o 
   9  -4   2       71.55       64.08     10.29 o 
  10  -4   2       48.45       42.19     10.61 o 
 -10  -3   2       12.00       12.16      7.88 o 
  -9  -3   2       39.33       41.35      8.44 o 
  -8  -3   2       90.63       99.87      9.35 o 
  -7  -3   2      136.41      134.69      8.86 o 
  -6  -3   2       27.57       38.00      5.34 o 
  -5  -3   2        5.86       -0.79      2.57 o 
  -4  -3   2     1184.62     1147.49     20.05 o 
  -3  -3   2      219.89      221.39      4.98 o 
  -2  -3   2      275.42      283.81      5.04 o 
  -1  -3   2     1025.65     1029.06     10.19 o 
   0  -3   2      154.59      137.21      2.61 o 
   1  -3   2     1962.43     2049.98     23.68 o 
   2  -3   2     7226.86     7469.58     74.72 o 
   3  -3   2     1793.03     1832.31     18.43 o 
   4  -3   2     2344.60     2403.26     20.90 o 
   5  -3   2      369.61      351.73      6.64 o 
   6  -3   2       96.49       87.64      4.22 o 
   7  -3   2       41.61       58.83      6.30 o 
   8  -3   2        8.96        3.96      4.24 o 
   9  -3   2       32.52       17.60      7.78 o 
 -10  -2   2        8.61       15.29      7.42 o 
  -9  -2   2       24.60       25.73      7.01 o 
  -8  -2   2      114.45      116.08      8.95 o 
  -7  -2   2      112.05      103.65      7.68 o 
  -6  -2   2        3.24        0.28      3.10 o 
  -5  -2   2      108.56      106.09      5.55 o 
  -4  -2   2     3190.89     3273.55     28.93 o 
  -3  -2   2     5268.77     5649.79     43.14 o 
  -2  -2   2      150.66      156.19      3.43 o 
  -1  -2   2      672.01      664.56      7.00 o 
   0  -2   2     1108.12     1228.63     12.78 o 
   1  -2   2       15.17       10.68      1.81 o 
   2  -2   2      130.63      144.50      5.29 o 
   3  -2   2      100.93      101.88      2.99 o 
   4  -2   2      908.94      906.40     10.62 o 
   5  -2   2     1546.47     1586.96     16.67 o 
   6  -2   2      146.22      154.97      7.98 o 
   7  -2   2       30.12       33.11      3.82 o 
   8  -2   2       57.39       62.87      7.23 o 
 -10  -1   2       14.56        6.06      6.30 o 
  -9  -1   2        4.92        3.83      5.21 o 
  -8  -1   2       11.09        4.89      4.79 o 
  -7  -1   2        6.32        4.80      4.13 o 
  -6  -1   2        8.40        9.24      2.37 o 
  -5  -1   2       40.88       40.78      2.97 o 
  -4  -1   2     1544.59     1629.91     22.59 o 
  -3  -1   2     6103.27     6386.95     63.83 o 
  -2  -1   2      337.13      378.34      4.98 o 
  -1  -1   2     1644.82     1647.99     19.66 o 
   0  -1   2     1757.00     1844.87     20.95 o 
   1  -1   2     1712.79     1807.24     14.65 o 
   2  -1   2     1810.58     1805.16     15.47 o 
   3  -1   2        2.53        3.09      1.57 o 
   4  -1   2       24.54       27.43      3.48 o 
   5  -1   2     1142.89     1099.51     19.50 o 
   6  -1   2      352.25      360.71      8.19 o 
   7  -1   2      109.27      119.76      5.88 o 
   8  -1   2       51.33       54.04      7.24 o 
   9  -1   2       36.46       41.14      7.48 o 
 -10   0   2        5.68       10.79      6.21 o 
  -9   0   2      125.31      124.68      9.44 o 
  -8   0   2       66.35       73.96      7.81 o 
  -7   0   2      150.29      162.20     24.40 o 
  -6   0   2      262.33      253.20     10.64 o 
  -5   0   2      166.71      163.80      5.86 o 
  -4   0   2       13.24        9.77      2.26 o 
  -3   0   2      155.59      164.42      3.83 o 
  -2   0   2     1020.82     1066.46     14.97 o 
  -1   0   2     1225.51     1206.41     15.32 o 
   0   0   2     2228.27     2231.09     25.36 o 
   1   0   2      508.77      508.86      8.70 o 
   2   0   2     1127.91     1050.86     15.52 o 
   3   0   2       97.30       62.68      4.27 o 
   4   0   2       15.50       11.68      3.32 o 
   5   0   2       44.62       55.32      5.93 o 
   6   0   2       26.20       32.19      5.76 o 
   7   0   2        0.24        2.09      4.78 o 
   8   0   2        1.46        3.04      5.84 o 
   9   0   2        5.94       21.52      6.76 o 
 -10   1   2        3.68       -3.23      5.15 o 
  -9   1   2      121.63      120.42      9.20 o 
  -8   1   2      243.16      239.79     10.99 o 
  -7   1   2      357.87      378.54     14.49 o 
  -6   1   2      495.88      539.85      9.95 o 
  -5   1   2      687.25      637.51      9.98 o 
  -4   1   2      201.90      207.50      5.04 o 
  -3   1   2      527.18      536.37      7.54 o 
  -2   1   2      909.08      892.45      9.79 o 
  -1   1   2     1913.70     2015.44     18.45 o 
   0   1   2      738.93      705.20     11.02 o 
   1   1   2     2013.30     1929.72     24.64 o 
   2   1   2      314.43      249.68      7.26 o 
   3   1   2       10.10        6.24      2.72 o 
   4   1   2      257.58      263.33      9.26 o 
   5   1   2     1357.71     1411.76     25.24 o 
   6   1   2      467.57      480.45     14.95 o 
   7   1   2      121.68      121.30      9.39 o 
   8   1   2        7.25        4.21      6.24 o 
   9   1   2       17.99       15.03      7.91 o 
  -9   2   2        3.76        4.87      4.99 o 
  -8   2   2      126.46      137.97      7.58 o 
  -7   2   2       58.20       58.15      5.39 o 
  -6   2   2      103.25       89.41      4.67 o 
  -5   2   2      273.93      264.04     10.04 o 
  -4   2   2      730.73      682.48      7.27 o 
  -3   2   2      883.13      813.89     14.88 o 
  -2   2   2     1568.88     1588.01     24.35 o 
  -1   2   2      177.36      180.59      4.16 o 
   0   2   2       88.84      103.37      4.82 o 
   1   2   2      304.88      326.07      8.48 o 
   2   2   2       22.24       20.11      3.28 o 
   3   2   2       58.31       57.30      5.18 o 
   4   2   2      311.46      313.54     10.80 o 
   5   2   2     1252.65     1267.16     24.55 o 
   6   2   2      582.05      585.33     17.27 o 
   7   2   2      266.89      273.86     13.27 o 
   8   2   2       77.60       72.94      9.97 o 
   9   2   2       29.11       20.56      9.06 o 
  -9   3   2       74.45      103.54     10.54 o 
  -8   3   2        4.51        3.94      3.32 o 
  -7   3   2      102.40       87.71      7.14 o 
  -6   3   2       18.55       20.11      3.19 o 
  -5   3   2      283.85      371.67      7.86 o 
  -4   3   2      798.13      822.16     11.35 o 
  -3   3   2        3.11       14.40      1.94 o 
  -2   3   2     1163.99     1122.05     19.88 o 
  -1   3   2     5931.69     6094.03     49.45 o 
   0   3   2     3127.79     2984.18     26.88 o 
   1   3   2       47.59       38.16      4.19 o 
   2   3   2      180.55      175.39      7.55 o 
   3   3   2      769.19      850.57     17.70 o 
   4   3   2      250.51      249.19     10.62 o 
   5   3   2      104.53      131.45      9.23 o 
   6   3   2      176.72      185.51     11.21 o 
   7   3   2       69.80       81.80      9.95 o 
   8   3   2       76.98       65.66     10.26 o 
   9   3   2        6.71        6.57      8.55 o 
  -9   4   2      105.51      119.57     11.60 o 
  -8   4   2       32.81       31.92      4.63 o 
  -7   4   2       38.16       43.44      8.01 o 
  -6   4   2       81.84      102.17      5.13 o 
  -5   4   2       39.56       39.24      3.43 o 
  -4   4   2      275.27      266.53     10.58 o 
  -3   4   2        2.43        2.89      1.72 o 
  -2   4   2        1.22        1.82      0.98 o 
  -1   4   2     2733.40     2582.36     23.94 o 
   0   4   2     3714.58     3572.01     43.68 o 
   1   4   2     3169.24     3458.28     44.76 o 
   2   4   2     2474.10     2571.65     36.86 o 
   3   4   2     1270.01     1228.21     23.61 o 
   4   4   2      466.07      468.44     14.66 o 
   5   4   2       97.63      114.85      9.20 o 
   6   4   2        0.08       -6.93      5.25 o 
   7   4   2        0.25       -3.40      6.23 o 
   8   4   2       74.20       80.80     11.52 o 
 -10   5   2        0.97       -6.28      7.68 o 
  -9   5   2        0.20       -6.98      7.03 o 
  -8   5   2        5.63        3.19      6.26 o 
  -7   5   2       42.89       57.21      4.99 o 
  -6   5   2      441.21      414.63     21.49 o 
  -5   5   2      295.81      282.66      7.36 o 
  -4   5   2      242.53      224.94      6.23 o 
  -3   5   2      625.26      631.30     10.12 o 
  -2   5   2      519.78      503.42      6.19 o 
  -1   5   2     1418.62     1495.36     12.85 o 
   0   5   2     2108.79     2169.67     22.65 o 
   1   5   2      499.77      465.27     13.18 o 
   2   5   2      435.95      416.88     13.28 o 
   3   5   2      423.09      412.69     14.22 o 
   4   5   2      152.40      151.19     10.05 o 
   5   5   2      124.54      146.83     10.43 o 
   6   5   2        9.70        9.77      6.68 o 
   7   5   2        1.59       -1.48      7.06 o 
   8   5   2        1.98       -1.26      8.17 o 
 -10   6   2        1.02        0.22      8.28 o 
  -9   6   2        3.86       -1.68      7.70 o 
  -8   6   2       12.39       -2.79      6.59 o 
  -7   6   2       98.04       85.07     10.02 o 
  -6   6   2      335.63      325.85      8.89 o 
  -5   6   2      668.76      674.47     11.94 o 
  -4   6   2      445.19      478.48     13.34 o 
  -3   6   2      232.79      200.14      7.17 o 
  -2   6   2      407.14      419.30      6.13 o 
  -1   6   2      297.03      305.48      5.41 o 
   0   6   2      101.05      101.41      5.30 o 
   1   6   2      203.09      224.96     10.39 o 
   2   6   2        0.89       -3.90      4.74 o 
   3   6   2      105.91      102.80      9.18 o 
   4   6   2       34.10       33.43      7.19 o 
   5   6   2       81.29       86.79     10.16 o 
   6   6   2       80.58      100.72     11.52 o 
   7   6   2       22.26       11.78      8.60 o 
 -10   7   2        0.28      -12.82      8.54 o 
  -9   7   2       12.31       10.26      9.03 o 
  -8   7   2       33.86       34.77      9.31 o 
  -7   7   2        0.55       -0.89      6.37 o 
  -6   7   2        5.14       -4.35      5.53 o 
  -5   7   2       59.56       60.73      4.61 o 
  -4   7   2      183.22      199.03     12.88 o 
  -3   7   2      324.91      318.96      8.18 o 
  -2   7   2      384.02      381.30      8.59 o 
  -1   7   2      517.01      505.54      7.56 o 
   0   7   2      165.41      150.03      6.89 o 
   1   7   2      185.15      198.20     10.87 o 
   2   7   2       15.85       20.28      6.55 o 
   3   7   2       55.69       57.93      8.27 o 
   4   7   2       35.81       15.02      6.75 o 
   5   7   2       10.52       12.09      7.37 o 
   6   7   2       18.56       -0.24      7.65 o 
   7   7   2        3.48        5.20      9.22 o 
  -9   8   2       42.04       37.21     10.83 o 
  -8   8   2       84.91      103.20     12.70 o 
  -7   8   2       30.04       37.88      9.01 o 
  -6   8   2        2.69       -1.53      5.96 o 
  -5   8   2       10.37       11.62      6.18 o 
  -4   8   2        0.09        1.93      3.77 o 
  -3   8   2        5.67        2.19      2.91 o 
  -2   8   2       15.72       17.43      3.84 o 
  -1   8   2       64.08       61.55      3.62 o 
   0   8   2       84.97      110.04      6.49 o 
   1   8   2       27.29       29.18      6.96 o 
   2   8   2       62.40       68.73      8.76 o 
   3   8   2       50.64       53.24      8.90 o 
   4   8   2       39.50       35.51      8.64 o 
   5   8   2       38.72       46.48      9.48 o 
   6   8   2        8.41        1.89      8.04 o 
  -9   9   2        7.63       -1.66      9.52 o 
  -8   9   2        5.76       17.50      9.82 o 
  -7   9   2       28.88       26.20      9.33 o 
  -6   9   2       20.24       23.99      8.31 o 
  -5   9   2      122.38      129.68     11.96 o 
  -4   9   2      184.60      169.86     12.60 o 
  -3   9   2       45.48       41.06      4.61 o 
  -2   9   2        9.92       12.48      4.01 o 
  -1   9   2        3.77       -1.57      2.38 o 
   0   9   2       47.11       52.46      8.18 o 
   1   9   2       24.99       28.14      7.60 o 
   2   9   2      105.63       92.32     10.27 o 
   3   9   2      139.20      127.74     12.28 o 
   4   9   2       77.41       89.22     11.63 o 
   5   9   2       50.25       63.97     10.86 o 
  -8  10   2        0.36      -10.34      8.35 o 
  -7  10   2        5.96        0.65      7.98 o 
  -6  10   2       20.21        4.40      7.72 o 
  -5  10   2        5.73        4.93      7.54 o 
  -4  10   2       51.56       50.72      9.07 o 
  -3  10   2       37.38       36.26      8.11 o 
  -2  10   2       10.27        9.54      6.19 o 
  -1  10   2       13.99       22.16      6.03 o 
   0  10   2       10.09        4.52      6.25 o 
   1  10   2       29.93       38.78      8.15 o 
   2  10   2        1.32       -9.92      6.61 o 
   3  10   2       29.27       27.26      9.04 o 
   4  10   2       42.64       38.44      9.90 o 
  -7  11   2       13.78       10.96      9.35 o 
  -6  11   2        0.08       -6.52      7.41 o 
  -5  11   2        0.17       -3.01      6.73 o 
  -4  11   2       12.21        9.47      7.86 o 
  -3  11   2       63.43       63.65      9.87 o 
  -2  11   2       47.82       53.28      9.13 o 
  -1  11   2      117.68      128.68      8.05 o 
   0  11   2      151.04      170.07     12.07 o 
   1  11   2       59.86       69.80     10.41 o 
   2  11   2       10.14       10.56      8.03 o 
   3  11   2        0.03      -11.23      7.50 o 
  -6  12   2        1.63       -5.36      8.43 o 
  -5  12   2        0.76       -4.45      7.47 o 
  -4  12   2        0.05       -8.40      6.81 o 
  -3  12   2       14.64       12.60      8.12 o 
  -2  12   2       20.44       13.58      7.90 o 
   0  12   2       33.32       35.35      9.12 o 
   1  12   2       27.04       37.94      9.74 o 
   2  12   2       22.66       21.18      8.94 o 
  -4  13   2        8.99       14.05      9.20 o 
  -3  13   2       16.56        1.67      7.97 o 
  -1 -14   3        0.44        2.33      6.33 o 
   0 -14   3        0.54       -8.55      5.83 o 
   4 -14   3        4.39       12.94      9.10 o 
  -3 -13   3       12.89       15.71      6.88 o 
  -2 -13   3       51.66       65.65      8.89 o 
  -1 -13   3        9.45        6.76      6.29 o 
   0 -13   3       51.36       58.75      8.23 o 
   1 -13   3        6.53       -1.88      5.10 o 
   3 -13   3        0.38       -9.38      6.46 o 
   4 -13   3        0.22       -4.43      7.02 o 
   5 -13   3       12.34        9.99      8.47 o 
  -4 -12   3        0.20      -10.54      7.03 o 
  -3 -12   3        0.97        0.32      5.70 o 
  -2 -12   3       83.52       85.06      8.79 o 
  -1 -12   3       37.04       24.24      6.43 o 
   0 -12   3       12.26       -3.45      4.83 o 
   1 -12   3       21.49       27.31      6.30 o 
   2 -12   3        0.38       -0.72      5.28 o 
   3 -12   3       30.48       26.07      7.83 o 
   4 -12   3       71.31       79.07     10.76 o 
   5 -12   3       31.08       20.92      8.62 o 
   6 -12   3        1.18       -1.33      7.34 o 
   7 -12   3        0.04       -2.08      8.10 o 
  -5 -11   3       22.08       14.93      8.00 o 
  -4 -11   3        0.27        1.20      4.13 o 
  -3 -11   3        3.50        3.73      4.00 o 
  -2 -11   3       14.54        1.50      3.97 o 
  -1 -11   3        6.03        4.31      4.91 o 
   0 -11   3        0.14       -0.97      4.31 o 
   1 -11   3       83.58       89.68      7.90 o 
   2 -11   3       59.98       65.11      5.57 o 
   3 -11   3       71.42       75.22      5.84 o 
   4 -11   3       95.20      112.12     11.24 o 
   5 -11   3       67.65       58.92     10.00 o 
   6 -11   3        5.77        2.90      7.16 o 
   7 -11   3        2.78       11.91      8.56 o 
  -6 -10   3       40.44       28.36      8.50 o 
  -5 -10   3       51.97       29.42      8.07 o 
  -4 -10   3       24.44       28.66      5.73 o 
  -3 -10   3        2.41        5.72      3.65 o 
  -2 -10   3      112.39      120.39      8.50 o 
  -1 -10   3       48.66       43.92      4.60 o 
   0 -10   3       79.06       81.55      7.40 o 
   1 -10   3       34.76       32.91      4.14 o 
   2 -10   3       30.19       37.34      4.63 o 
   3 -10   3       14.14       19.00      3.94 o 
   4 -10   3       25.93       35.67      4.58 o 
   5 -10   3       60.97       72.41      9.67 o 
   6 -10   3      148.21      153.84     13.00 o 
   7 -10   3       42.38       36.17      9.07 o 
   8 -10   3       27.32       30.30     10.04 o 
  -7  -9   3        2.27      -10.18      6.79 o 
  -6  -9   3        2.26       -5.46      5.85 o 
  -5  -9   3       10.15        7.73      6.08 o 
  -4  -9   3        5.59        8.62      3.64 o 
  -3  -9   3       14.86       21.21      3.88 o 
  -2  -9   3      234.44      230.28      7.38 o 
  -1  -9   3      942.69      923.86     13.93 o 
   0  -9   3      460.11      452.56      7.66 o 
   1  -9   3      411.76      449.47      9.56 o 
   2  -9   3        1.15        1.22      2.80 o 
   3  -9   3       47.50       54.23      7.99 o 
   4  -9   3       21.31       21.45      3.81 o 
   5  -9   3        0.70        5.46      5.54 o 
   6  -9   3       66.49       63.53      9.21 o 
   7  -9   3       64.58       50.94      9.49 o 
   8  -9   3       27.17       20.28      8.57 o 
  -7  -8   3        1.25        0.18      6.70 o 
  -6  -8   3       83.06       39.36      8.28 o 
  -5  -8   3       19.18       15.82      6.13 o 
  -4  -8   3        4.69        5.27      4.70 o 
  -3  -8   3      167.37      156.23      8.06 o 
  -2  -8   3        9.64       16.66      3.37 o 
  -1  -8   3      337.69      329.10      7.59 o 
   0  -8   3      552.24      582.55     12.48 o 
   1  -8   3      474.99      455.83      9.13 o 
   2  -8   3      169.53      155.96      5.93 o 
   3  -8   3        8.99       11.26      3.09 o 
   4  -8   3      102.38      103.30      7.43 o 
   5  -8   3      118.12      109.17      7.07 o 
   6  -8   3        6.90        4.50      6.14 o 
   7  -8   3       60.13       57.74      9.49 o 
   8  -8   3       10.95        1.74      7.42 o 
   9  -8   3       24.44       35.86     10.46 o 
  -8  -7   3       27.37        5.50      7.37 o 
  -7  -7   3        1.10       -2.99      6.30 o 
  -6  -7   3      123.21      151.89     11.04 o 
  -5  -7   3      254.84      245.59     12.11 o 
  -4  -7   3       89.03       82.23      5.14 o 
  -3  -7   3       10.04        7.71      3.36 o 
  -2  -7   3       52.27       64.93      7.91 o 
  -1  -7   3      106.86      120.89      3.63 o 
   0  -7   3      483.45      521.76      6.98 o 
   1  -7   3      703.40      649.73      7.74 o 
   2  -7   3     1173.82     1183.95     14.99 o 
   3  -7   3      355.64      413.99     15.18 o 
   4  -7   3      146.00      147.58      5.98 o 
   5  -7   3       67.20       69.96      4.91 o 
   6  -7   3      122.80      121.04      6.49 o 
   7  -7   3       24.51       25.33      7.89 o 
   8  -7   3        7.18        3.02      7.31 o 
   9  -7   3        0.12        0.71      7.97 o 
  -9  -6   3        3.70       -4.03      7.00 o 
  -8  -6   3        0.13       -1.15      6.14 o 
  -7  -6   3        0.21        5.25      5.44 o 
  -6  -6   3       93.59      105.75      9.37 o 
  -5  -6   3     1059.32      980.30     22.27 o 
  -4  -6   3      184.87      191.57      6.26 o 
  -3  -6   3       88.46       88.21      4.39 o 
  -2  -6   3       17.95       24.00      5.65 o 
  -1  -6   3      633.33      555.86      6.72 o 
   0  -6   3      194.34      239.77      4.26 o 
   1  -6   3      333.70      327.83      4.87 o 
   2  -6   3        4.78        1.10      1.98 o 
   3  -6   3       38.55       39.66      3.69 o 
   4  -6   3      103.29       82.15      4.77 o 
   5  -6   3      113.70      112.50      6.65 o 
   6  -6   3      137.49      150.99     18.84 o 
   7  -6   3      254.67      230.28     13.58 o 
   8  -6   3       52.48       65.55     10.32 o 
   9  -6   3       27.37       14.99      9.06 o 
  -9  -5   3        6.09       -1.94      6.56 o 
  -8  -5   3       11.56       20.32      6.88 o 
  -7  -5   3        1.27        1.65      3.38 o 
  -6  -5   3        9.92       10.97      4.77 o 
  -5  -5   3      296.38      284.12     10.88 o 
  -4  -5   3      144.80      145.53      5.21 o 
  -3  -5   3       50.27       56.14      3.36 o 
  -2  -5   3      161.76      144.39      4.25 o 
  -1  -5   3      335.65      276.30      4.08 o 
   0  -5   3     1114.78     1165.00      9.96 o 
   1  -5   3      524.02      522.78      6.38 o 
   2  -5   3     1858.84     1879.46     24.80 o 
   3  -5   3      192.21      173.13      6.96 o 
   4  -5   3        0.10       -3.49      2.95 o 
   5  -5   3       21.30       34.71      4.75 o 
   6  -5   3        2.32        3.24      4.14 o 
   7  -5   3      103.76      111.19      6.49 o 
   8  -5   3       90.05       80.00     10.72 o 
   9  -5   3       42.16       33.04      9.10 o 
  -9  -4   3        7.09        6.50      4.50 o 
  -8  -4   3       68.82      101.12      9.69 o 
  -7  -4   3      189.64      189.06     10.26 o 
  -6  -4   3      171.24      168.77      8.93 o 
  -5  -4   3       16.83       22.96      4.40 o 
  -4  -4   3      211.79      210.89      5.68 o 
  -3  -4   3       22.20       17.97      2.14 o 
  -2  -4   3      807.93      853.01     10.28 o 
  -1  -4   3      185.17      187.75      3.97 o 
   0  -4   3      805.03      787.24      8.28 o 
   1  -4   3      751.70      731.18     12.34 o 
   2  -4   3     4617.15     4561.04     49.44 o 
   3  -4   3     2641.92     2664.68     32.58 o 
   4  -4   3      331.06      291.91      6.12 o 
   5  -4   3       68.83       77.57      6.02 o 
   6  -4   3        9.20       11.44      4.33 o 
   7  -4   3       11.45       -0.58      4.43 o 
   8  -4   3       27.58       23.91      6.41 o 
   9  -4   3       26.89       38.21      9.40 o 
 -10  -3   3       11.18        9.39      5.01 o 
  -9  -3   3       45.08       47.22      8.15 o 
  -8  -3   3       89.96      102.02      9.33 o 
  -7  -3   3      205.44      203.21     10.24 o 
  -6  -3   3       85.22       94.12      7.52 o 
  -5  -3   3      236.88      225.40      9.18 o 
  -4  -3   3       46.32       38.03      2.78 o 
  -3  -3   3      656.91      704.34      9.31 o 
  -2  -3   3     1224.54     1228.83     16.28 o 
  -1  -3   3     1255.67     1240.59     11.80 o 
   0  -3   3      196.24      225.04      3.49 o 
   1  -3   3      385.68      357.74      7.76 o 
   2  -3   3     1795.32     1721.96     22.14 o 
   3  -3   3     4280.91     4451.31     34.51 o 
   4  -3   3      807.65      765.11     12.59 o 
   5  -3   3      267.95      263.72      6.28 o 
   6  -3   3       20.92       29.26      5.10 o 
   7  -3   3      135.31      130.17      8.66 o 
   8  -3   3       66.79       75.96      8.24 o 
 -10  -2   3        1.19       -1.91      5.97 o 
  -9  -2   3        9.68        5.07      5.55 o 
  -8  -2   3       11.10       11.03      5.44 o 
  -7  -2   3       28.81       35.50      5.95 o 
  -6  -2   3       66.54       53.56      5.85 o 
  -5  -2   3      155.59      134.93      6.96 o 
  -4  -2   3     2075.06     2155.80     21.09 o 
  -3  -2   3     5263.86     5663.94     47.70 o 
  -2  -2   3     9994.98    10368.74     74.22 o 
  -1  -2   3     2357.15     2406.25     31.33 o 
   0  -2   3      413.55      476.07      5.38 o 
   1  -2   3      134.47      129.91      2.60 o 
   2  -2   3       44.66       67.36      3.48 o 
   3  -2   3     1259.51     1400.27     13.84 o 
   4  -2   3      801.04      870.09     10.94 o 
   5  -2   3      373.90      353.55     10.55 o 
   6  -2   3      360.21      357.94      8.30 o 
   7  -2   3      188.65      199.93     10.19 o 
   8  -2   3      295.43      296.42     12.82 o 
   9  -2   3       21.54       21.33      7.09 o 
 -10  -1   3       10.47        8.67      6.09 o 
  -9  -1   3        2.64        4.71      5.41 o 
  -8  -1   3        7.67        6.39      5.06 o 
  -7  -1   3       71.97       77.38      7.26 o 
  -6  -1   3        0.06       -2.58      2.77 o 
  -5  -1   3        7.08        5.29      2.23 o 
  -4  -1   3      946.36      999.16     11.84 o 
  -3  -1   3     4960.83     5220.01     72.62 o 
  -2  -1   3     9176.69     9596.68     68.39 o 
  -1  -1   3     1112.97     1203.25     11.27 o 
   0  -1   3       74.18       78.99      5.49 o 
   1  -1   3       96.67       84.77      2.58 o 
   2  -1   3     2693.48     2757.93     22.81 o 
   3  -1   3       35.52       35.30      2.49 o 
   4  -1   3     1103.63     1233.62     14.14 o 
   5  -1   3      102.87      102.02      4.88 o 
   6  -1   3      270.04      301.03      7.84 o 
   7  -1   3       73.90       74.28      6.99 o 
   8  -1   3      103.49      131.70      9.87 o 
   9  -1   3       86.16       86.02      9.37 o 
 -10   0   3       18.06        6.51      5.93 o 
  -9   0   3       15.64       16.95      6.05 o 
  -8   0   3      137.95      133.33      9.15 o 
  -7   0   3      453.06      432.33     13.54 o 
  -6   0   3      245.02      250.24      6.77 o 
  -5   0   3       61.57       62.53      4.15 o 
  -4   0   3       79.43      112.52      4.09 o 
  -3   0   3     1315.54     1344.80     10.48 o 
  -2   0   3     2948.53     2997.72     36.51 o 
  -1   0   3      644.59      641.25     10.42 o 
   0   0   3        6.77        9.54      1.22 o 
   1   0   3      795.40      797.29      8.74 o 
   2   0   3     1367.29     1222.12     18.35 o 
   3   0   3     1870.71     1669.97     24.33 o 
   4   0   3       57.29       58.74      5.51 o 
   5   0   3      269.83      279.75     10.44 o 
   6   0   3       35.36       34.03      6.08 o 
   7   0   3       48.26       53.59      7.88 o 
   8   0   3        0.51       -3.68      3.79 o 
   9   0   3       25.18       33.56      7.78 o 
 -10   1   3        9.08       14.11      6.34 o 
  -9   1   3       13.23       29.92      6.46 o 
  -8   1   3      153.61      151.39      9.21 o 
  -7   1   3      428.76      408.50     14.96 o 
  -6   1   3      394.39      380.09      8.38 o 
  -5   1   3       59.13       58.76      3.62 o 
  -4   1   3      992.26     1038.99     12.83 o 
  -3   1   3       21.83       19.21      1.96 o 
  -2   1   3     1503.92     1597.56     23.42 o 
  -1   1   3      155.58      166.89      3.95 o 
   0   1   3      323.92      308.57      7.42 o 
   1   1   3     2189.22     2193.60     28.64 o 
   2   1   3     2480.72     2309.30     30.88 o 
   3   1   3     1802.11     1765.01     26.63 o 
   4   1   3      670.27      694.87     15.87 o 
   5   1   3      251.10      276.37     11.20 o 
   6   1   3      433.87      435.81     14.87 o 
   7   1   3       10.72        8.16      6.16 o 
   8   1   3       48.76       55.52      9.20 o 
   9   1   3       15.89        9.38      6.59 o 
 -10   2   3        8.68        3.66      5.84 o 
  -9   2   3        0.04       -6.21      4.14 o 
  -8   2   3       22.11       25.60      4.20 o 
  -7   2   3       97.16       91.52     10.33 o 
  -6   2   3      207.72      171.05     12.17 o 
  -5   2   3       18.45       17.19      4.12 o 
  -4   2   3       88.73       79.84      3.67 o 
  -3   2   3      607.90      568.69     10.31 o 
  -2   2   3        9.20        6.70      2.92 o 
  -1   2   3      380.61      365.21      6.31 o 
   0   2   3      135.20      113.72      5.42 o 
   1   2   3       52.12       64.07      4.98 o 
   2   2   3       52.43       68.19      5.47 o 
   3   2   3      358.24      363.52     11.31 o 
   4   2   3      230.18      215.80      9.59 o 
   5   2   3      370.73      352.62     13.16 o 
   6   2   3      456.46      470.86     16.06 o 
   7   2   3      117.97      118.53     10.99 o 
   8   2   3        7.71       -0.16      6.88 o 
   9   2   3       33.35       35.92     10.36 o 
  -9   3   3        3.78       -1.56      3.64 o 
  -8   3   3        0.59        2.22      3.25 o 
  -7   3   3       21.54       28.28      5.35 o 
  -6   3   3       15.16       13.12      3.01 o 
  -5   3   3       13.76       24.16      3.00 o 
  -4   3   3       24.28       15.86      3.87 o 
  -3   3   3      943.24      913.95     22.11 o 
  -2   3   3      159.65      178.39      4.83 o 
  -1   3   3     1809.00     1763.96     18.29 o 
   0   3   3     5309.38     5295.13     61.66 o 
   1   3   3     3187.57     3234.97     42.17 o 
   2   3   3      860.55      889.36     18.06 o 
   3   3   3      469.26      510.51     14.47 o 
   4   3   3        1.71       -0.48      4.23 o 
   5   3   3       32.33       32.18      6.76 o 
   6   3   3        2.98       -3.34      5.45 o 
   7   3   3       58.86       67.71      9.65 o 
   8   3   3       20.59       21.36      8.80 o 
  -9   4   3       18.38       12.89      7.65 o 
  -8   4   3       17.39       17.49      4.21 o 
  -7   4   3      120.77      141.15      6.49 o 
  -6   4   3      171.79      178.33      6.57 o 
  -5   4   3        0.39        0.46      2.33 o 
  -4   4   3      206.17      225.19      6.26 o 
  -3   4   3       89.72      100.05      4.39 o 
  -2   4   3      479.95      539.39      9.06 o 
  -1   4   3     1010.64      924.59     12.52 o 
   0   4   3     1992.73     1994.89     29.61 o 
   1   4   3      730.44      760.83     16.90 o 
   2   4   3      659.33      603.28     15.71 o 
   3   4   3      627.22      581.05     16.13 o 
   4   4   3      352.59      360.13     13.93 o 
   5   4   3       42.03       38.90      7.72 o 
   6   4   3        4.92       -0.43      6.43 o 
   7   4   3       19.90       10.87      8.02 o 
   8   4   3       22.28       19.13      9.81 o 
 -10   5   3        2.65       -5.40      7.91 o 
  -9   5   3       13.54        2.76      7.52 o 
  -8   5   3       18.11        7.54      6.88 o 
  -7   5   3       74.75       89.68      5.74 o 
  -6   5   3      460.50      438.16     14.80 o 
  -5   5   3      428.17      408.72      9.25 o 
  -4   5   3      426.41      398.60      8.73 o 
  -3   5   3     1417.46     1394.46     17.27 o 
  -2   5   3      345.91      323.98      7.50 o 
  -1   5   3      267.56      284.23      7.17 o 
   0   5   3       97.46       96.71      7.06 o 
   1   5   3      551.36      540.82     15.00 o 
   2   5   3      304.58      319.84     12.70 o 
   3   5   3       94.98       98.69      8.90 o 
   4   5   3       53.62       45.66      7.61 o 
   5   5   3      118.14      119.86     11.22 o 
   6   5   3      124.67      141.69     12.80 o 
   7   5   3       48.35       34.78     10.20 o 
   8   5   3        5.25       -9.39      8.68 o 
 -10   6   3        0.54       -0.19      8.49 o 
  -9   6   3        5.36       -2.45      7.39 o 
  -8   6   3        1.32       -5.80      6.15 o 
  -7   6   3       11.55       10.20      6.59 o 
  -6   6   3      103.61      107.64     12.67 o 
  -5   6   3      538.45      556.37     11.20 o 
  -4   6   3      740.65      768.97     13.04 o 
  -3   6   3     1756.32     1715.72     20.68 o 
  -2   6   3      582.74      616.63     11.27 o 
  -1   6   3        3.39        0.57      3.21 o 
   1   6   3        2.50        0.27      4.82 o 
   2   6   3       25.16       10.62      5.85 o 
   3   6   3       14.54       16.43      6.40 o 
   4   6   3      159.50      151.93     11.12 o 
   5   6   3      280.00      307.43     15.18 o 
   6   6   3      173.76      146.27     13.66 o 
   7   6   3       33.65       40.59     10.93 o 
  -9   7   3       56.17       61.18     11.49 o 
  -8   7   3       44.19       44.61      9.89 o 
  -7   7   3        2.85        4.88      7.04 o 
  -6   7   3        1.44       -2.76      3.08 o 
  -5   7   3      190.31      192.33      7.14 o 
  -4   7   3      180.43      196.53      7.06 o 
  -3   7   3       24.82       23.35      4.10 o 
  -2   7   3      140.11      143.78     19.53 o 
  -1   7   3       62.14       66.44      5.26 o 
   0   7   3      257.41      277.51     12.06 o 
   1   7   3       79.35       72.17      8.51 o 
   2   7   3       22.25       16.68      6.55 o 
   3   7   3        5.42        0.52      5.90 o 
   4   7   3        4.21        4.95      6.59 o 
   5   7   3        0.07       -3.13      6.63 o 
   6   7   3        4.19       12.35      8.13 o 
  -9   8   3       32.77       19.24     10.03 o 
  -8   8   3       66.25       64.05     11.63 o 
  -7   8   3       11.36        6.72      7.78 o 
  -6   8   3       11.62       14.28      6.89 o 
  -5   8   3       30.56       33.43      8.67 o 
  -4   8   3        0.05        1.20      3.10 o 
  -3   8   3       13.21       17.76      5.75 o 
  -2   8   3       10.04       14.56      8.15 o 
  -1   8   3       62.60       65.31      7.48 o 
   0   8   3       78.22      111.72      9.96 o 
   1   8   3      233.38      228.79     12.23 o 
   2   8   3      277.40      262.84     13.58 o 
   4   8   3       49.50       24.81      8.32 o 
   5   8   3       13.10        8.05      8.13 o 
   6   8   3       13.08       12.76      8.99 o 
  -9   9   3        4.38       -2.37      9.79 o 
  -8   9   3       31.77       27.05     10.68 o 
  -7   9   3       32.44       23.75      9.51 o 
  -6   9   3        0.74       -9.40      6.27 o 
  -5   9   3       13.17       10.42      7.22 o 
  -4   9   3       33.27       39.93      4.95 o 
  -3   9   3       47.17       42.56      5.20 o 
  -2   9   3       27.52       32.83      4.89 o 
  -1   9   3       44.15       39.75      6.18 o 
   0   9   3       53.34       54.81      8.70 o 
   1   9   3       74.61       78.96      9.78 o 
   2   9   3       50.25       21.23      8.21 o 
   3   9   3       49.61       36.58      9.14 o 
   4   9   3       29.51       19.73      8.29 o 
   5   9   3       20.44       29.10      9.74 o 
  -8  10   3        0.00      -12.38      8.26 o 
  -7  10   3        1.27       -2.09      8.42 o 
  -6  10   3        1.24       -3.89      7.14 o 
  -5  10   3        0.67       -4.46      6.50 o 
  -4  10   3       87.96      106.14     11.36 o 
  -3  10   3       69.72       68.15      6.27 o 
  -2  10   3       47.92       61.17      6.29 o 
  -1  10   3       45.38       70.82      6.70 o 
   0  10   3       58.48       69.66      9.37 o 
   1  10   3       53.40       64.94      9.74 o 
   2  10   3        3.08       -5.28      6.88 o 
   3  10   3        3.54       -4.43      7.78 o 
   4  10   3       16.39       -0.11      8.33 o 
  -7  11   3        0.66       -4.12      8.24 o 
  -6  11   3        0.67        2.26      8.40 o 
  -5  11   3        0.31       -7.23      7.08 o 
  -4  11   3       20.03        0.70      7.29 o 
  -3  11   3       83.41       77.01     10.61 o 
  -2  11   3       51.27       50.66      6.53 o 
  -1  11   3       82.21      102.98     10.93 o 
   0  11   3       66.88       64.24      9.59 o 
   1  11   3       24.93       32.66      8.59 o 
   2  11   3        6.89        2.76      8.02 o 
   3  11   3       10.39       14.89      9.30 o 
  -6  12   3        4.61       -4.13      8.48 o 
  -5  12   3        2.88      -10.13      7.57 o 
  -4  12   3        5.41       -2.84      7.48 o 
  -3  12   3        0.44       -7.30      6.99 o 
  -2  12   3        0.17       -5.62      6.67 o 
   0  12   3       23.07       17.47      8.06 o 
   1  12   3       16.20        6.27      8.03 o 
  -3  13   3       11.44        0.65      8.36 o 
  -1 -14   4        8.03        6.40      6.72 o 
   0 -14   4        1.08       -4.03      6.02 o 
   1 -14   4        2.29       -2.38      6.04 o 
   4 -14   4       23.24       17.64      9.48 o 
  -3 -13   4       30.47       26.22      7.47 o 
  -2 -13   4       28.40       23.43      7.12 o 
  -1 -13   4       57.17       63.81      8.61 o 
   0 -13   4       20.46       13.35      6.40 o 
   1 -13   4        0.23        7.84      5.99 o 
   2 -13   4        0.37       -1.41      5.63 o 
   3 -13   4        0.59       -9.41      6.27 o 
   4 -13   4        0.89       -4.95      6.70 o 
   5 -13   4        5.22       -3.58      7.40 o 
  -5 -12   4        0.02        2.24      7.85 o 
  -4 -12   4        1.02       -5.07      6.29 o 
  -3 -12   4        3.55       11.75      5.92 o 
  -2 -12   4       17.09       23.30      6.56 o 
  -1 -12   4       16.15       21.24      6.18 o 
   0 -12   4       21.84       22.79      6.37 o 
   1 -12   4        0.58       -1.63      5.35 o 
   2 -12   4       15.69       12.10      6.26 o 
   3 -12   4       76.86       82.99      6.66 o 
   4 -12   4       87.67       97.37     11.22 o 
   5 -12   4        2.72        1.66      7.08 o 
   6 -12   4        0.17       -3.66      7.11 o 
  -6 -11   4       10.90       -2.21      7.43 o 
  -5 -11   4       14.01       14.28      7.55 o 
  -4 -11   4       16.55       17.02      4.55 o 
  -3 -11   4       59.15       52.29      8.01 o 
  -2 -11   4        0.56       -3.73      4.48 o 
  -1 -11   4       13.12       14.88      5.37 o 
   0 -11   4       39.47       51.70      6.85 o 
   1 -11   4        4.30        6.84      5.11 o 
   2 -11   4       10.06       18.21      4.21 o 
   3 -11   4       50.84       65.26      5.69 o 
   4 -11   4      100.31      112.13     11.22 o 
   5 -11   4       68.59       62.20     10.18 o 
   6 -11   4       15.73       24.91      8.44 o 
   7 -11   4       14.73        9.51      8.07 o 
  -6 -10   4       29.62       22.30      8.34 o 
  -5 -10   4       25.07       19.94      4.65 o 
  -4 -10   4        0.94        4.92      3.89 o 
  -3 -10   4       45.77       44.45      4.89 o 
  -2 -10   4       54.08       56.75      7.25 o 
  -1 -10   4       34.96       30.29      5.80 o 
   0 -10   4      131.98      140.66      8.98 o 
   1 -10   4      114.27      129.14      6.21 o 
   2 -10   4       19.71       21.56      3.90 o 
   3 -10   4       73.19       79.19      5.54 o 
   4 -10   4       87.70       79.60      7.06 o 
   5 -10   4      110.03      116.21     11.21 o 
   6 -10   4       49.68       45.32      9.05 o 
   7 -10   4       24.06        4.88      7.36 o 
   8 -10   4        7.95       -1.46      7.64 o 
  -7  -9   4        0.15        3.96      7.15 o 
  -6  -9   4        8.35       -6.01      5.83 o 
  -5  -9   4        1.76       -1.15      3.42 o 
  -4  -9   4        0.25       -4.28      2.86 o 
  -3  -9   4       39.82       48.90      4.66 o 
  -2  -9   4      446.32      420.33      9.36 o 
  -1  -9   4      311.88      312.21      8.48 o 
   0  -9   4      569.38      595.67     22.84 o 
   1  -9   4      193.13      218.75      7.04 o 
   2  -9   4       29.89       34.36      4.06 o 
   3  -9   4        0.18        1.98      3.81 o 
   4  -9   4       12.47        7.64      3.55 o 
   5  -9   4        6.25        3.20      3.65 o 
   6  -9   4       45.68       60.58      9.25 o 
   7  -9   4       29.54       18.26      7.95 o 
   8  -9   4       18.35       14.04      8.75 o 
  -8  -8   4       10.73        2.72      7.37 o 
  -7  -8   4       43.10       41.98      8.76 o 
  -6  -8   4        1.84        5.84      5.91 o 
  -5  -8   4       52.85       44.50      6.00 o 
  -4  -8   4       26.57       25.39      3.90 o 
  -3  -8   4       12.18       10.76      3.17 o 
  -2  -8   4       88.84       86.23      4.68 o 
  -1  -8   4      134.20      144.15      5.36 o 
   0  -8   4      542.23      536.64      8.59 o 
   1  -8   4     1323.41     1260.00     16.12 o 
   2  -8   4      444.15      459.03      9.52 o 
   3  -8   4      155.22      152.96      8.79 o 
   4  -8   4       35.09       33.67      4.11 o 
   5  -8   4      115.14      105.03      6.13 o 
   6  -8   4       12.18       11.54      7.18 o 
   7  -8   4        5.46       -3.71      6.16 o 
   8  -8   4        4.68        1.33      7.85 o 
   9  -8   4       14.41        5.93      9.26 o 
  -8  -7   4        2.47        7.82      6.73 o 
  -7  -7   4       64.84       71.37      9.38 o 
  -6  -7   4      164.31      190.81     11.13 o 
  -5  -7   4      263.38      276.48      8.26 o 
  -4  -7   4      325.11      295.78      7.95 o 
  -3  -7   4       95.58       95.01      4.67 o 
  -2  -7   4       14.68       13.44      2.68 o 
  -1  -7   4      214.88      230.22      4.57 o 
   0  -7   4      171.22      193.62      6.88 o 
   1  -7   4      996.91      932.34     13.14 o 
   2  -7   4      127.77      136.44      5.46 o 
   3  -7   4       77.42       85.17      4.93 o 
   4  -7   4      168.08      152.83      9.85 o 
   5  -7   4      241.05      233.06      8.82 o 
   6  -7   4      340.16      333.59     14.21 o 
   7  -7   4       31.10       41.55      8.54 o 
   8  -7   4        4.45       -1.87      7.20 o 
   9  -7   4        0.45       -0.91      8.31 o 
  -9  -6   4        0.01       -0.56      6.81 o 
  -8  -6   4        2.55       10.27      6.17 o 
  -7  -6   4       12.91       11.04      4.06 o 
  -6  -6   4      249.02      240.79     11.44 o 
  -5  -6   4      176.73      166.32      6.21 o 
  -4  -6   4      258.46      251.95      6.86 o 
  -3  -6   4       85.16       87.13      4.19 o 
  -2  -6   4      394.27      372.33      8.31 o 
  -1  -6   4      444.08      431.90      7.13 o 
   0  -6   4     1005.61     1122.49     10.30 o 
   1  -6   4        0.14       -0.13      3.22 o 
   2  -6   4      623.49      690.43     14.09 o 
   3  -6   4       53.04       54.96      5.21 o 
   4  -6   4      114.59       94.37      6.64 o 
   5  -6   4       41.36       62.19      6.44 o 
   6  -6   4      375.56      409.27     13.37 o 
   7  -6   4      390.57      380.83     13.79 o 
   8  -6   4       47.46       57.25      9.96 o 
   9  -6   4       23.69       17.53      9.18 o 
  -9  -5   4       18.76        6.24      4.74 o 
  -8  -5   4       12.45       13.78      6.10 o 
  -7  -5   4       35.03       38.62      6.50 o 
  -6  -5   4        6.35        4.71      4.07 o 
  -5  -5   4       85.98       89.41      4.75 o 
  -4  -5   4      268.80      277.27      6.75 o 
  -3  -5   4      934.34      886.70     11.74 o 
  -2  -5   4     1107.51     1139.45     13.12 o 
  -1  -5   4      561.14      509.96      7.34 o 
   0  -5   4       59.03       48.92      3.47 o 
   1  -5   4      773.30      725.69     13.56 o 
   2  -5   4        2.96       12.35      3.13 o 
   3  -5   4      391.92      401.72     10.67 o 
   4  -5   4      164.19      175.48      8.28 o 
   5  -5   4       24.71       27.13      4.86 o 
   6  -5   4      103.81      108.82      7.96 o 
   7  -5   4      332.67      355.68     13.37 o 
   8  -5   4       31.99       27.69      6.98 o 
   9  -5   4       13.43       16.40      8.97 o 
  -9  -4   4       30.55       20.55      7.20 o 
  -8  -4   4       74.32       82.52      8.65 o 
  -7  -4   4       23.32       26.63      5.66 o 
  -6  -4   4       70.50       82.57      7.44 o 
  -5  -4   4        7.89       10.36      2.50 o 
  -4  -4   4       52.07       67.40      4.81 o 
  -3  -4   4       47.31       47.24      2.90 o 
  -2  -4   4      374.97      383.18      6.44 o 
  -1  -4   4       22.29       31.13      2.38 o 
   0  -4   4      254.54      246.09      4.12 o 
   1  -4   4     3458.22     3678.14     41.48 o 
   2  -4   4     1387.20     1413.93     20.70 o 
   3  -4   4      378.77      344.97      9.48 o 
   4  -4   4     1026.79     1083.09     19.23 o 
   5  -4   4       28.96       29.42      4.97 o 
   6  -4   4        9.47        3.32      4.29 o 
   7  -4   4        2.66        2.62      4.98 o 
   8  -4   4       38.28       43.92      7.61 o 
 -10  -3   4        0.19       -0.77      6.49 o 
  -9  -3   4        1.19        1.66      5.53 o 
  -8  -3   4       69.25       71.49      8.18 o 
  -7  -3   4       24.97       33.17      5.94 o 
  -6  -3   4      266.17      271.78     10.97 o 
  -5  -3   4      648.10      638.98     10.08 o 
  -4  -3   4      360.70      383.40      7.09 o 
  -3  -3   4      380.83      435.90      7.10 o 
  -2  -3   4      819.42      739.02      9.01 o 
  -1  -3   4      994.32      990.43     10.24 o 
   0  -3   4       47.34       70.44      2.26 o 
   1  -3   4       75.14       59.92      1.91 o 
   2  -3   4     2105.29     2137.41     20.02 o 
   3  -3   4      885.51      880.49     10.13 o 
   4  -3   4     1628.85     1581.22     26.59 o 
   5  -3   4      223.88      209.91      8.90 o 
   6  -3   4        4.84        2.61      4.14 o 
   7  -3   4      156.89      158.40      9.89 o 
   8  -3   4       22.15       15.73      6.29 o 
   9  -3   4       11.31       13.20      6.95 o 
 -10  -2   4        7.93        9.29      6.57 o 
  -9  -2   4       15.54       15.79      6.29 o 
  -8  -2   4       22.50       22.98      6.07 o 
  -7  -2   4       94.02      104.76      7.61 o 
  -6  -2   4       33.94       32.77      5.12 o 
  -5  -2   4      442.98      422.40     12.04 o 
  -4  -2   4       16.35       14.85      1.54 o 
  -3  -2   4      856.39      813.97     10.18 o 
  -2  -2   4     5756.36     5728.13     42.99 o 
  -1  -2   4     6231.40     6520.95     47.76 o 
   0  -2   4      230.08      233.28      3.95 o 
   1  -2   4       26.27       20.80      1.62 o 
   2  -2   4      201.38      205.73      4.31 o 
   3  -2   4      421.08      469.38      7.43 o 
   4  -2   4      120.19      125.57      4.60 o 
   5  -2   4      211.17      203.94     10.12 o 
   6  -2   4       24.93       22.75      5.07 o 
   7  -2   4      280.82      265.08     11.79 o 
   8  -2   4      241.61      262.81     12.83 o 
   9  -2   4       18.15       22.27      7.50 o 
 -10  -1   4        6.58       13.64      6.55 o 
  -9  -1   4       20.71       30.83      7.07 o 
  -8  -1   4      100.71      104.82      8.85 o 
  -7  -1   4        4.89        7.59      4.05 o 
  -6  -1   4      417.02      446.08     13.15 o 
  -5  -1   4      102.72      107.46      5.37 o 
  -4  -1   4      131.11      149.01      3.58 o 
  -3  -1   4     1369.96     1336.60     10.81 o 
  -2  -1   4     7636.46     7834.08     56.81 o 
  -1  -1   4     3080.94     3226.96     27.74 o 
   0  -1   4      574.57      536.58      6.52 o 
   1  -1   4      715.52      661.05      8.58 o 
   2  -1   4     2079.34     2119.09     19.20 o 
   3  -1   4       90.37       78.48      4.83 o 
   4  -1   4       26.16       25.80      2.95 o 
   5  -1   4       10.08        9.20      3.02 o 
   6  -1   4        2.97        3.98      3.00 o 
   7  -1   4       19.21       19.49      5.52 o 
   8  -1   4      177.38      195.83     11.75 o 
   9  -1   4       39.77       48.75      8.61 o 
 -10   0   4       11.85       11.16      6.41 o 
  -9   0   4       35.63       29.51      6.78 o 
  -8   0   4      395.55      392.40     14.14 o 
  -7   0   4      279.15      274.44     11.23 o 
  -6   0   4      246.86      234.81      9.46 o 
  -5   0   4      926.70      941.28     12.83 o 
  -4   0   4       33.67       35.98      5.72 o 
  -3   0   4      241.46      205.20      3.29 o 
  -2   0   4     3879.50     4007.39     77.84 o 
  -1   0   4     1510.90     1507.43     13.33 o 
   0   0   4       76.93       64.50      2.53 o 
   1   0   4     1381.83     1339.78     13.33 o 
   2   0   4     2947.12     2821.23     31.82 o 
   3   0   4     2423.65     2288.85     31.81 o 
   4   0   4      913.76      911.84     18.56 o 
   5   0   4      620.39      621.51     16.01 o 
   6   0   4       53.10       50.36      4.71 o 
   7   0   4        0.07       -2.16      3.57 o 
   8   0   4        8.95        9.63      5.95 o 
   9   0   4       25.04       37.37      8.12 o 
 -10   1   4        0.14       -0.21      5.76 o 
  -9   1   4        6.91        8.22      5.26 o 
  -8   1   4      120.32      122.38      8.89 o 
  -7   1   4      464.72      438.57      9.93 o 
  -6   1   4       69.26       65.44      4.40 o 
  -5   1   4     1218.38     1264.55     15.92 o 
  -4   1   4      386.51      354.53      7.21 o 
  -3   1   4       12.82       31.09      4.30 o 
  -2   1   4       33.06       40.09      2.66 o 
  -1   1   4       86.96      109.81      2.82 o 
   0   1   4      201.71      202.99      4.25 o 
   1   1   4      884.02      930.59     16.35 o 
   2   1   4     1476.94     1444.25     23.19 o 
   3   1   4     1317.95     1292.57     22.44 o 
   4   1   4      928.09      961.58     20.31 o 
   5   1   4      406.41      402.26     14.00 o 
   6   1   4      299.48      292.77     13.10 o 
   7   1   4       58.26       69.13      9.13 o 
   8   1   4       43.59       34.26      5.78 o 
   9   1   4        0.03        5.76      6.98 o 
 -10   2   4       18.65       18.23      6.54 o 
  -9   2   4        0.03        0.89      4.72 o 
  -8   2   4        6.08        7.84      3.66 o 
  -7   2   4      192.57      178.70      6.89 o 
  -6   2   4       78.44       69.68      4.61 o 
  -5   2   4      209.35      231.83      6.55 o 
  -4   2   4     1713.85     1690.93     23.80 o 
  -3   2   4       42.92       24.40      2.57 o 
  -2   2   4      949.25     1022.84     14.48 o 
  -1   2   4     1039.20     1000.18     16.84 o 
   0   2   4     1343.24     1283.07     20.34 o 
   1   2   4      807.91      823.89     16.22 o 
   2   2   4        1.69        5.74      3.65 o 
   3   2   4        5.52        7.62      4.37 o 
   4   2   4      569.46      571.97     16.10 o 
   5   2   4      361.23      327.01     13.60 o 
   6   2   4      231.77      235.39     12.72 o 
   7   2   4      123.71      114.11     11.54 o 
   8   2   4       34.22       22.51      8.99 o 
  -9   3   4        4.76       -0.56      4.95 o 
  -8   3   4        0.68       -1.12      3.24 o 
  -7   3   4       19.45       22.13      5.27 o 
  -6   3   4       17.96       28.93      3.68 o 
  -5   3   4       21.63       19.11      3.30 o 
  -4   3   4      498.60      470.80      9.00 o 
  -3   3   4      418.76      436.84     16.98 o 
  -2   3   4      556.22      581.39      9.43 o 
  -1   3   4     2295.17     2239.80     31.04 o 
   0   3   4      895.55      839.24     16.58 o 
   1   3   4     1611.65     1517.15     25.35 o 
   2   3   4      208.43      198.88      9.40 o 
   3   3   4       36.71       35.57      6.29 o 
   4   3   4        1.19        3.60      5.22 o 
   5   3   4       71.08       56.91      8.36 o 
   6   3   4        7.24        6.99      6.98 o 
   7   3   4       72.38       65.52     10.54 o 
   8   3   4       14.70       11.41      9.31 o 
  -9   4   4       22.35       20.56      4.90 o 
  -8   4   4        3.08        5.83      3.72 o 
  -7   4   4      156.05      170.33     11.00 o 
  -6   4   4      159.40      136.62      6.21 o 
  -5   4   4       77.93       82.42      4.89 o 
  -4   4   4       79.25       93.35      8.10 o 
  -3   4   4        3.35       11.00      2.61 o 
  -2   4   4      326.64      348.86      7.63 o 
  -1   4   4       13.12        5.83      2.41 o 
   0   4   4      314.33      330.87     10.82 o 
   1   4   4     1262.98     1224.10     23.23 o 
   2   4   4     1068.37      923.37     20.72 o 
   3   4   4       36.21       28.75      6.55 o 
   4   4   4      142.44      139.67     10.74 o 
   5   4   4        5.34        3.82      6.22 o 
   6   4   4       14.31       20.11      7.88 o 
   7   4   4        3.85        8.46      8.52 o 
   8   4   4        0.13      -11.38      8.45 o 
 -10   5   4        2.49       -0.48      8.25 o 
  -9   5   4       12.23       12.57      8.19 o 
  -8   5   4       10.08       15.78      4.42 o 
  -7   5   4       21.68       20.33      4.68 o 
  -6   5   4      337.26      317.69      9.10 o 
  -5   5   4      294.88      306.06      9.95 o 
  -4   5   4      973.28      953.28     14.53 o 
  -3   5   4      668.79      628.19     11.26 o 
  -2   5   4      237.35      238.34     13.08 o 
  -1   5   4       55.37       45.96      4.10 o 
   0   5   4      133.35      134.02      8.48 o 
   1   5   4      248.44      200.10     10.47 o 
   2   5   4      264.80      239.82     11.48 o 
   3   5   4        6.86        2.68      5.59 o 
   4   5   4       82.97       59.27      8.79 o 
   5   5   4      328.36      310.87     15.19 o 
   6   5   4       57.04       56.14     10.57 o 
   7   5   4       67.03       87.62     13.00 o 
 -10   6   4        1.62       -4.78      8.46 o 
  -9   6   4        0.97      -10.16      6.78 o 
  -8   6   4        0.04       -3.74      6.57 o 
  -7   6   4       11.60        0.39      3.47 o 
  -6   6   4       52.04       66.93      5.47 o 
  -5   6   4      316.58      333.66     11.94 o 
  -4   6   4      170.27      159.10      6.65 o 
  -3   6   4      343.41      314.81      9.33 o 
  -2   6   4      158.41      177.51      6.89 o 
  -1   6   4      282.53      291.94      8.63 o 
   0   6   4      119.20      107.87      8.78 o 
   1   6   4       20.54       21.73      6.52 o 
   2   6   4        0.45       -7.22      4.82 o 
   3   6   4        0.36       -4.08      5.21 o 
   4   6   4        0.89        0.96      6.19 o 
   5   6   4      165.22      173.53     12.95 o 
   6   6   4       28.97       32.89      9.59 o 
   7   6   4       30.56       33.65     10.72 o 
  -9   7   4       10.89       -6.62      8.61 o 
  -8   7   4       23.35       18.16      8.97 o 
  -7   7   4       45.82       50.72      9.62 o 
  -6   7   4      113.88      105.27      6.43 o 
  -5   7   4       39.45       48.31      6.12 o 
  -4   7   4      109.43      107.53      6.06 o 
  -3   7   4      154.79      164.23      9.59 o 
  -2   7   4      239.20      266.58     13.53 o 
  -1   7   4       96.77      108.86      9.85 o 
   0   7   4       89.61       89.04      9.01 o 
   1   7   4      142.36      153.86     10.48 o 
   4   7   4       88.05       66.71      9.91 o 
   5   7   4        3.36        3.67      7.58 o 
   6   7   4       27.75       17.85      9.35 o 
  -9   8   4       11.39        0.08      9.82 o 
  -8   8   4       56.32       67.96     11.91 o 
  -7   8   4       37.55       44.29     10.02 o 
  -6   8   4       29.83       20.63      8.23 o 
  -5   8   4        0.37       -3.99      3.32 o 
  -4   8   4       36.20       32.16      4.58 o 
  -3   8   4       32.39       26.71      4.53 o 
  -2   8   4        0.07       -5.02      3.91 o 
  -1   8   4       43.37       55.45      7.84 o 
   0   8   4      152.71      170.27     11.07 o 
   1   8   4      372.00      391.77     15.92 o 
   3   8   4      134.68       94.23     11.17 o 
   4   8   4       14.31       13.75      7.96 o 
   5   8   4       24.47        6.47      8.32 o 
  -8   9   4        6.99       -5.05      9.21 o 
  -7   9   4       12.97       10.99      8.65 o 
  -6   9   4        0.36        0.04      6.92 o 
  -5   9   4       63.93       60.82      9.78 o 
  -4   9   4       52.91       59.55      5.93 o 
  -3   9   4       63.84       57.23     10.58 o 
  -2   9   4       44.24       50.12      5.72 o 
  -1   9   4        7.66       13.26      6.48 o 
   0   9   4        0.94       -2.53      6.43 o 
   1   9   4        0.50       -6.21      6.29 o 
   2   9   4       20.95       26.50      8.55 o 
   3   9   4       64.71       42.75      9.67 o 
   4   9   4       21.93       11.66      8.72 o 
  -8  10   4        0.13       -5.62      9.33 o 
  -7  10   4       11.54        5.40      9.03 o 
  -6  10   4        0.13        0.84      7.67 o 
  -5  10   4        3.01        1.90      7.16 o 
  -4  10   4       94.90      102.52     11.58 o 
  -3  10   4       63.81       69.85      6.63 o 
  -2  10   4      178.84      208.67      9.27 o 
  -1  10   4      119.82      140.68     11.32 o 
   0  10   4       26.10       28.16      7.89 o 
   1  10   4        4.49        1.26      6.98 o 
   2  10   4        0.54        2.53      7.08 o 
   3  10   4        6.53       -2.79      8.06 o 
  -7  11   4        1.45        6.11      9.52 o 
  -6  11   4        0.59       -9.52      7.73 o 
  -5  11   4        5.86      -10.97      7.31 o 
  -4  11   4       31.49       18.40      8.61 o 
  -3  11   4       42.30       42.13      9.42 o 
  -2  11   4       10.44       10.57      5.43 o 
  -1  11   4       23.67       39.39      8.81 o 
   0  11   4        2.61       -1.76      7.09 o 
   1  11   4        6.83        8.02      7.96 o 
   2  11   4       17.20       20.75      9.13 o 
  -5  12   4        9.33        4.08      8.76 o 
  -4  12   4       17.80        7.56      8.94 o 
  -3  12   4        0.97       -1.43      7.79 o 
  -1  12   4       10.87       17.30      7.93 o 
   0  12   4       17.68       15.46      8.30 o 
  -2 -14   5        4.95       -0.82      6.12 o 
  -1 -14   5        2.65        0.71      6.59 o 
   0 -14   5        8.96        6.64      6.57 o 
   1 -14   5        5.21       -2.41      5.77 o 
   2 -14   5        0.34       -2.96      6.36 o 
  -3 -13   5        6.38        6.64      6.46 o 
  -2 -13   5       12.23        4.37      5.95 o 
  -1 -13   5       18.73       22.75      7.10 o 
   0 -13   5       12.03        7.58      6.38 o 
   1 -13   5        4.04        4.04      6.16 o 
   2 -13   5        1.32        1.79      6.22 o 
   3 -13   5        6.51        1.07      6.04 o 
   4 -13   5        3.40       -3.48      6.81 o 
   5 -13   5        0.01       -2.52      7.25 o 
  -5 -12   5        3.81       -3.20      6.31 o 
  -4 -12   5        0.45        3.74      5.80 o 
  -3 -12   5        0.04        7.58      5.83 o 
  -2 -12   5        0.14        5.00      5.64 o 
  -1 -12   5       30.09       20.96      6.55 o 
   0 -12   5       41.09       45.16      7.58 o 
   1 -12   5       61.94       57.42      8.17 o 
   2 -12   5       82.62       95.77      9.09 o 
   3 -12   5       80.01       79.62     12.44 o 
   4 -12   5       53.45       45.29      9.26 o 
   5 -12   5        2.16       -7.47      6.48 o 
   6 -12   5        0.60       -4.58      6.78 o 
  -6 -11   5        5.56       -6.14      7.26 o 
  -5 -11   5       14.55       14.24      4.68 o 
  -4 -11   5       34.84       37.22      7.05 o 
  -3 -11   5        9.71        9.94      5.56 o 
  -2 -11   5        0.41        1.02      4.83 o 
  -1 -11   5       52.89       44.92      6.95 o 
   0 -11   5       42.82       33.41      6.46 o 
   1 -11   5        0.66        0.28      4.76 o 
   2 -11   5        1.74        0.21      3.47 o 
   3 -11   5       28.69       23.15      4.54 o 
   4 -11   5      109.96      113.61      7.20 o 
   5 -11   5       93.17      100.73     11.33 o 
   6 -11   5       16.41       10.64      7.61 o 
   7 -11   5       12.57        4.12      7.88 o 
  -7 -10   5        2.01        0.63      7.29 o 
  -6 -10   5        1.93       -2.70      6.37 o 
  -5 -10   5        3.80        2.19      3.82 o 
  -4 -10   5       37.02       36.15      4.79 o 
  -3 -10   5       48.61       48.42      5.00 o 
  -2 -10   5       85.72       98.58      8.37 o 
  -1 -10   5      168.66      178.03     10.03 o 
   0 -10   5       83.69       87.11      7.85 o 
   1 -10   5      106.16      106.31      5.89 o 
   2 -10   5        6.91        9.87      3.57 o 
   3 -10   5       42.07       34.53      4.61 o 
   4 -10   5       57.15       60.78      5.98 o 
   5 -10   5      128.86      130.23      7.37 o 
   6 -10   5       19.07       29.90      8.35 o 
   7 -10   5        3.66       -2.94      7.32 o 
  -7  -9   5        0.17       -1.53      6.61 o 
  -6  -9   5        1.14       -0.26      3.79 o 
  -5  -9   5        0.03       -2.34      3.83 o 
  -4  -9   5       42.51       40.17      4.58 o 
  -3  -9   5      170.61      180.52      6.79 o 
  -2  -9   5      120.64      113.10      5.54 o 
  -1  -9   5      244.76      243.36     10.95 o 
   0  -9   5      129.79      160.49      9.02 o 
   1  -9   5       98.67       93.14      5.30 o 
   2  -9   5      175.17      230.68     11.11 o 
   3  -9   5       27.03       37.59      8.14 o 
   4  -9   5       12.89       10.83      3.78 o 
   5  -9   5        5.50        0.59      8.11 o 
   6  -9   5       35.60       44.74      5.60 o 
   7  -9   5        0.61       -3.00      6.98 o 
   8  -9   5       19.95       11.57      8.83 o 
  -8  -8   5       26.20       16.68      7.83 o 
  -7  -8   5        9.01       -3.20      5.91 o 
  -6  -8   5       11.79       16.24      4.25 o 
  -5  -8   5       56.59       72.79      5.42 o 
  -4  -8   5       72.57       75.71      5.16 o 
  -3  -8   5       27.13       26.16      4.06 o 
  -2  -8   5        8.20        4.83      2.76 o 
  -1  -8   5      147.84      159.43      5.48 o 
   0  -8   5      626.31      651.55     11.03 o 
   1  -8   5      222.07      209.59      7.92 o 
   2  -8   5      223.48      270.99      7.70 o 
   3  -8   5      161.34      165.28      6.60 o 
   4  -8   5       35.00       38.68      6.11 o 
   5  -8   5       85.30       81.50      5.87 o 
   6  -8   5        0.21       -5.37      3.58 o 
   7  -8   5        4.97        1.24      6.83 o 
   8  -8   5        0.27        1.89      7.65 o 
  -8  -7   5        6.07       13.42      6.74 o 
  -7  -7   5       72.70       68.42      6.23 o 
  -6  -7   5      131.07      130.44      6.42 o 
  -5  -7   5      311.42      300.36     12.40 o 
  -4  -7   5      348.56      325.58      8.03 o 
  -3  -7   5       89.51      111.67      4.82 o 
  -2  -7   5       13.43        9.76      2.41 o 
  -1  -7   5       25.91       31.70      2.82 o 
   0  -7   5        9.03       11.99      1.87 o 
   1  -7   5       10.45       13.97      3.98 o 
   2  -7   5       45.71       42.24      5.30 o 
   3  -7   5      351.34      301.16     10.65 o 
   4  -7   5      142.66      155.53      8.73 o 
   5  -7   5      264.42      254.80     10.76 o 
   6  -7   5      339.54      322.77     12.99 o 
   7  -7   5      105.08      105.33      7.32 o 
   8  -7   5       68.27       52.86     10.46 o 
   9  -7   5        1.20       -5.45      8.08 o 
  -9  -6   5        3.02        1.98      6.63 o 
  -8  -6   5        0.96       -5.38      5.43 o 
  -7  -6   5       34.19       25.39      6.27 o 
  -6  -6   5       87.90       93.79      5.58 o 
  -5  -6   5       51.72       62.81      4.46 o 
  -4  -6   5      290.51      303.83     13.60 o 
  -3  -6   5      554.23      584.28      9.76 o 
  -2  -6   5      668.79      669.82      9.87 o 
  -1  -6   5      721.55      714.18      9.59 o 
   0  -6   5      414.25      428.73      6.59 o 
   1  -6   5       10.53        3.43      3.07 o 
   2  -6   5       14.43       12.78      3.77 o 
   3  -6   5       60.76       51.24      5.62 o 
   4  -6   5       73.70       82.27      6.80 o 
   5  -6   5      104.95      115.23      8.50 o 
   6  -6   5      559.58      512.96     15.67 o 
   7  -6   5      139.26      158.55     10.71 o 
   8  -6   5       44.94       42.93      8.11 o 
   9  -6   5       16.72       23.27      9.81 o 
  -9  -5   5        6.22        0.79      5.95 o 
  -8  -5   5        9.72        8.84      5.76 o 
  -7  -5   5       34.33       37.62      6.54 o 
  -6  -5   5       15.11        9.37      4.48 o 
  -5  -5   5        2.79        2.09      2.40 o 
  -4  -5   5      173.40      159.60      5.35 o 
  -3  -5   5      429.55      405.47      7.70 o 
  -2  -5   5      139.42      122.21      4.13 o 
  -1  -5   5      769.67      720.63     14.36 o 
   0  -5   5     1882.48     1879.72     17.06 o 
   1  -5   5     1522.97     1461.77     21.89 o 
   2  -5   5      216.18      231.02      8.45 o 
   3  -5   5      232.58      228.06      9.09 o 
   4  -5   5      237.29      234.80      9.74 o 
   5  -5   5       87.18       84.28      7.11 o 
   6  -5   5       60.49       56.39      6.91 o 
   7  -5   5      172.28      169.82     10.78 o 
   8  -5   5       52.60       54.90      8.39 o 
  -9  -4   5       44.94       65.27      8.99 o 
  -8  -4   5        1.79        0.59      4.75 o 
  -7  -4   5       87.80      101.62      8.71 o 
  -6  -4   5      135.45      127.84      8.49 o 
  -5  -4   5      249.51      219.06      6.35 o 
  -4  -4   5      245.87      262.00      6.27 o 
  -3  -4   5      255.24      242.75      5.74 o 
  -2  -4   5      163.67      211.92      5.86 o 
  -1  -4   5     1174.55     1223.77     16.34 o 
   0  -4   5     1840.13     1873.69     16.75 o 
   1  -4   5     1767.67     1860.91     16.27 o 
   2  -4   5     1000.12     1029.68     17.70 o 
   3  -4   5     1364.58     1357.10     21.62 o 
   4  -4   5     1701.01     1672.85     26.38 o 
   5  -4   5      113.76      121.56      8.21 o 
   6  -4   5       19.50       24.71      5.57 o 
   7  -4   5       77.82       85.83      8.38 o 
   8  -4   5        3.47       -7.10      5.69 o 
   9  -4   5        9.68        4.35      6.88 o 
 -10  -3   5        1.98       -2.92      5.85 o 
  -9  -3   5       26.62       14.19      6.35 o 
  -8  -3   5        0.71        6.92      5.11 o 
  -7  -3   5       72.63       71.30      7.44 o 
  -6  -3   5      830.36      832.74     19.32 o 
  -5  -3   5      191.56      195.04      5.77 o 
  -4  -3   5       74.17       69.08      3.62 o 
  -3  -3   5        5.22       13.33      2.00 o 
  -2  -3   5      291.97      241.13      6.15 o 
  -1  -3   5     1094.69     1189.18     12.07 o 
   0  -3   5      201.86      186.06      6.70 o 
   1  -3   5      559.07      583.34     12.71 o 
   2  -3   5     1707.86     1766.39     16.28 o 
   3  -3   5      377.99      405.35      6.86 o 
   4  -3   5      439.44      405.99      8.98 o 
   5  -3   5      174.62      175.82      9.04 o 
   6  -3   5       34.92       43.82      6.26 o 
   7  -3   5       69.82       77.03      8.30 o 
   8  -3   5       48.65       53.63      8.30 o 
   9  -3   5       10.08       13.16      7.60 o 
 -10  -2   5       11.44        5.08      6.37 o 
  -9  -2   5        4.70        4.37      5.95 o 
  -8  -2   5        0.32        2.06      4.52 o 
  -7  -2   5       36.43       41.85      6.15 o 
  -6  -2   5      244.88      221.98      9.87 o 
  -5  -2   5      216.59      196.05      5.37 o 
  -4  -2   5      101.61      103.31      4.09 o 
  -3  -2   5     1842.76     1794.20     17.20 o 
  -2  -2   5     1213.48     1168.25     12.10 o 
  -1  -2   5     2876.28     3067.41     39.93 o 
   0  -2   5       10.16        2.98      1.38 o 
   1  -2   5      520.98      509.35      6.94 o 
   2  -2   5      123.71      124.57      3.83 o 
   3  -2   5      255.92      264.48     13.25 o 
   4  -2   5      141.76      139.00      5.33 o 
   5  -2   5      273.31      263.01      7.26 o 
   6  -2   5       33.28       43.36      6.36 o 
   7  -2   5       71.20       81.14      8.43 o 
   8  -2   5       75.72      102.08      9.90 o 
   9  -2   5       51.94       45.20      8.93 o 
 -10  -1   5       20.32       11.07      6.92 o 
  -9  -1   5      114.38      115.89     10.31 o 
  -8  -1   5       63.87       59.42      7.58 o 
  -7  -1   5       42.94       53.31      6.72 o 
  -6  -1   5        7.06        5.27      3.83 o 
  -5  -1   5      122.87      134.14      5.12 o 
  -4  -1   5      250.93      242.48      4.21 o 
  -3  -1   5      132.03      104.59      3.31 o 
  -2  -1   5     1651.60     1646.81     15.09 o 
  -1  -1   5     3906.54     4056.54     31.66 o 
   0  -1   5     3473.38     3633.15     28.91 o 
   1  -1   5        7.24       15.52      1.84 o 
   2  -1   5      199.75      163.67      4.70 o 
   3  -1   5        1.76        0.52      2.01 o 
   4  -1   5      477.90      482.37      9.27 o 
   5  -1   5      172.33      168.16      6.47 o 
   6  -1   5        0.17       -3.00      4.85 o 
   7  -1   5        7.27       12.00      5.66 o 
   8  -1   5       64.43       76.97      9.22 o 
   9  -1   5       87.80       92.65     10.63 o 
 -10   0   5       10.39        9.21      6.18 o 
  -9   0   5       24.16       20.58      6.52 o 
  -8   0   5      126.54      109.93      8.91 o 
  -7   0   5       67.18       65.74      7.14 o 
  -6   0   5      387.37      393.10      8.80 o 
  -5   0   5      475.43      470.81      8.97 o 
  -4   0   5      420.03      428.36      5.43 o 
  -3   0   5       42.69       60.52      2.20 o 
  -2   0   5     1304.93     1356.90     12.79 o 
  -1   0   5        8.27       18.86      1.76 o 
   0   0   5      211.11      180.14      4.13 o 
   1   0   5       30.26       56.73      3.02 o 
   2   0   5     1453.04     1400.15     24.28 o 
   3   0   5     2053.57     1954.93     20.44 o 
   4   0   5      788.00      782.40     12.29 o 
   5   0   5      629.63      607.12     11.49 o 
   6   0   5       29.20       28.85      4.46 o 
   7   0   5       22.91       28.01      6.58 o 
   8   0   5        0.36       -5.88      5.71 o 
   9   0   5       16.41        6.85      7.53 o 
 -10   1   5        0.16       -2.18      5.27 o 
  -9   1   5        0.31       -3.24      4.59 o 
  -8   1   5      127.22      135.58      9.27 o 
  -7   1   5      338.40      312.60     11.88 o 
  -6   1   5      247.10      265.10     10.21 o 
  -5   1   5      516.07      503.97      9.55 o 
  -4   1   5      410.37      347.38     11.61 o 
  -3   1   5     1317.46     1179.56     29.72 o 
  -2   1   5     1667.25     1827.61     16.06 o 
  -1   1   5      621.58      542.64      7.12 o 
   0   1   5       47.97       61.29      3.93 o 
   1   1   5      131.03      113.08      6.25 o 
   2   1   5       67.23       97.36      6.94 o 
   3   1   5     1235.17     1271.53     23.58 o 
   4   1   5      668.73      621.84     16.80 o 
   5   1   5      701.47      701.49     19.29 o 
   6   1   5      330.48      314.96     14.05 o 
   7   1   5      137.76      135.68      9.55 o 
   8   1   5       42.35       54.43      8.51 o 
 -10   2   5        4.40        2.43      5.74 o 
  -9   2   5        1.07        0.27      4.94 o 
  -8   2   5        9.05        2.43      3.55 o 
  -7   2   5       77.90       76.93     10.60 o 
  -6   2   5       52.75       59.46      4.64 o 
  -5   2   5      193.86      184.65      6.22 o 
  -4   2   5      945.50      844.25     17.18 o 
  -3   2   5      594.12      602.52      9.92 o 
  -2   2   5     1912.85     1926.11     14.71 o 
  -1   2   5     1897.23     1881.84     17.30 o 
   0   2   5     2128.92     2244.82     31.77 o 
   1   2   5      237.87      188.52      8.47 o 
   2   2   5      418.84      439.79     13.05 o 
   3   2   5      307.55      348.28     12.86 o 
   4   2   5      606.24      612.63     17.52 o 
   5   2   5      104.77       90.59      9.59 o 
   6   2   5      191.67      231.30     14.14 o 
   7   2   5       97.99       89.95     11.04 o 
   8   2   5       43.91       50.93      6.95 o 
 -10   3   5       20.02       22.31      7.06 o 
  -9   3   5       20.61       17.42      6.24 o 
  -8   3   5       90.53       97.48     14.18 o 
  -7   3   5       46.34       48.17      5.02 o 
  -6   3   5       15.04       17.93      5.26 o 
  -5   3   5       55.44       62.33      6.63 o 
  -4   3   5       59.82       41.59      6.81 o 
  -3   3   5      466.75      520.67      9.61 o 
  -2   3   5     1212.55     1207.70     10.71 o 
  -1   3   5     2020.27     1836.22     27.99 o 
   0   3   5      989.61      992.17     19.18 o 
   1   3   5      405.90      379.13     12.33 o 
   2   3   5      455.53      370.59     13.12 o 
   3   3   5      396.17      361.45     13.83 o 
   4   3   5       18.86       14.80      6.35 o 
   5   3   5       18.77       17.29      7.20 o 
   6   3   5       13.76        2.63      7.27 o 
   7   3   5       73.64       56.28     10.96 o 
   8   3   5       32.23       22.66     10.85 o 
  -9   4   5       26.29       27.35      5.81 o 
  -8   4   5       23.98       24.51      4.83 o 
  -7   4   5      315.93      301.48      9.39 o 
  -6   4   5      119.29      124.08      6.41 o 
  -5   4   5      125.16      146.21      6.25 o 
  -4   4   5      109.61      103.60      5.57 o 
  -3   4   5      122.62      138.87      8.98 o 
  -2   4   5       14.57       20.49      5.22 o 
  -1   4   5       22.05       22.11      4.61 o 
   0   4   5      593.61      599.94     15.54 o 
   1   4   5     1698.66     1687.08     29.54 o 
   3   4   5      452.30      454.68     15.74 o 
   4   4   5       20.38       22.36      7.00 o 
   5   4   5        3.48        7.95      6.89 o 
   6   4   5       30.01       22.40      9.05 o 
   7   4   5        0.90       -2.81      8.56 o 
 -10   5   5        4.56       -0.48      8.34 o 
  -9   5   5       13.73       10.82      8.30 o 
  -8   5   5       12.11       16.39      4.66 o 
  -7   5   5       69.32       75.67      6.14 o 
  -6   5   5      288.03      256.11      8.56 o 
  -5   5   5       52.18       55.46      4.97 o 
  -4   5   5      351.54      350.12     24.04 o 
  -3   5   5       81.00       71.78      4.97 o 
  -2   5   5       32.88       32.22      4.32 o 
  -1   5   5      111.29       97.77      7.68 o 
   0   5   5       41.93       42.36      6.50 o 
   1   5   5      317.86      322.06     13.08 o 
   2   5   5       58.15       43.08      7.25 o 
   3   5   5        3.75        2.76      5.92 o 
   4   5   5       94.81       79.35     10.07 o 
   5   5   5       34.31       38.77      9.20 o 
   6   5   5      125.01      114.18     13.22 o 
   7   5   5       80.99       39.48     11.39 o 
 -10   6   5        2.81       -3.99      9.48 o 
  -9   6   5        0.74       -5.65      7.82 o 
  -8   6   5        1.86       -5.99      3.99 o 
  -7   6   5       48.18       48.07      5.62 o 
  -6   6   5       50.27       50.50      5.29 o 
  -5   6   5       83.70       88.17      6.07 o 
  -4   6   5       58.93       53.51      5.00 o 
  -3   6   5      230.37      217.73     13.47 o 
  -2   6   5      109.43      123.72      6.23 o 
  -1   6   5      494.22      493.17     15.13 o 
   0   6   5      181.89      176.14     10.25 o 
   1   6   5       16.79       13.17      6.18 o 
   2   6   5        1.73        2.38      5.69 o 
   3   6   5       33.40       17.22      6.84 o 
   4   6   5       24.96       17.16      7.80 o 
   5   6   5       14.33        9.26      8.25 o 
   6   6   5       16.57       19.62      9.39 o 
  -9   7   5        8.70        5.17      9.50 o 
  -8   7   5        2.66       -6.93      7.97 o 
  -7   7   5       67.68       75.09      6.65 o 
  -6   7   5       56.05       56.05      5.78 o 
  -5   7   5       64.47       61.51      5.62 o 
  -4   7   5        5.23        6.43      3.54 o 
  -3   7   5      107.94      126.02      6.71 o 
  -2   7   5      107.86      132.19      7.00 o 
  -1   7   5       56.24       71.56      8.42 o 
   0   7   5      109.46      118.78     10.14 o 
   1   7   5      181.97      177.54     11.42 o 
   2   7   5      175.42      193.05     12.42 o 
   3   7   5      146.72       96.61     11.07 o 
   4   7   5       60.72       42.30      9.20 o 
   5   7   5        0.04        4.54      7.75 o 
  -9   8   5        0.14      -12.94      8.63 o 
  -8   8   5        8.86       -2.97      8.85 o 
  -7   8   5       20.03       19.19      9.22 o 
  -6   8   5      145.20      131.51      7.59 o 
  -5   8   5        4.14       -0.96      3.68 o 
  -4   8   5        2.48        3.31      3.80 o 
  -3   8   5       42.86       28.40      4.87 o 
  -2   8   5        2.08        3.81      4.16 o 
  -1   8   5        3.37       -4.90      5.42 o 
   0   8   5        4.56        7.69      6.42 o 
   1   8   5      144.57      173.24     12.13 o 
   2   8   5      308.35      326.72     15.94 o 
   3   8   5       70.82       37.24      9.03 o 
   4   8   5       59.29       19.23      8.88 o 
  -8   9   5        6.81       11.17     10.24 o 
  -7   9   5       11.05       13.15      9.31 o 
  -6   9   5       33.60       22.39      8.99 o 
  -5   9   5       77.81       81.51     11.72 o 
  -4   9   5       20.29       24.12      5.11 o 
  -3   9   5      135.04      135.07      7.77 o 
  -2   9   5       69.34       74.93      6.82 o 
  -1   9   5       33.43       45.08      8.31 o 
   0   9   5       19.40       34.12      8.17 o 
   1   9   5        2.50       -3.36      6.65 o 
   2   9   5       74.28       88.32     11.17 o 
   3   9   5       36.42       44.63     10.09 o 
  -7  10   5        0.83        5.23      9.13 o 
  -6  10   5        1.00       -6.41      7.68 o 
  -5  10   5       26.54       22.15      8.88 o 
  -4  10   5       45.80       47.14      6.20 o 
  -3  10   5       75.35       55.25      6.36 o 
  -2  10   5       92.63       77.99      9.49 o 
  -1  10   5       18.34       37.96      8.49 o 
   0  10   5       19.01        8.07      7.50 o 
   1  10   5        9.27        6.78      7.55 o 
   2  10   5        0.05        2.93      7.74 o 
  -6  11   5        3.76       -1.77      8.61 o 
  -5  11   5        2.21       -3.95      8.01 o 
  -4  11   5        4.71        0.32      7.56 o 
  -3  11   5        2.05       10.78      5.23 o 
  -2  11   5       26.54       26.30      7.92 o 
  -1  11   5       13.85       18.27      7.81 o 
   0  11   5        7.37        4.11      7.46 o 
   1  11   5       23.17       34.69      9.61 o 
  -4  12   5        2.18       -0.13      8.63 o 
  -3  12   5        0.01      -11.59      7.73 o 
  -1  12   5        9.32       15.84      8.05 o 
  -2 -14   6        0.95       -0.26      6.38 o 
  -1 -14   6        4.17        5.29      6.65 o 
   0 -14   6        8.53        6.22      6.60 o 
   1 -14   6        0.03        4.44      6.78 o 
   2 -14   6        2.21        0.50      6.88 o 
  -3 -13   6        8.40        7.21      6.49 o 
  -2 -13   6        5.40        0.60      5.88 o 
  -1 -13   6        3.78       -0.77      5.95 o 
   0 -13   6       14.22       14.95      6.95 o 
   1 -13   6       36.37       30.97      7.87 o 
   2 -13   6       42.74       47.45      8.43 o 
   3 -13   6       48.11       44.05      8.25 o 
   4 -13   6        3.23       12.13      7.85 o 
   5 -13   6        0.00       -3.82      7.10 o 
  -5 -12   6        2.10        2.39      5.86 o 
  -4 -12   6        0.18       -2.96      5.32 o 
  -3 -12   6        7.57       13.50      6.00 o 
  -2 -12   6        0.03        2.68      5.51 o 
  -1 -12   6       24.68       26.01      7.06 o 
   0 -12   6       76.09       80.69      9.11 o 
   1 -12   6      110.45      112.66      9.95 o 
   2 -12   6       52.83       51.00      8.03 o 
   3 -12   6       35.83       44.42      5.75 o 
   4 -12   6       24.76       18.23      5.29 o 
   5 -12   6        6.25       -0.30      7.01 o 
   6 -12   6       15.49       14.35      8.29 o 
  -6 -11   6        9.22        6.05      4.60 o 
  -5 -11   6       11.65       16.48      5.78 o 
  -4 -11   6       18.35       19.30      4.52 o 
  -3 -11   6       49.64       46.89      7.16 o 
  -2 -11   6       12.11       13.39      5.95 o 
  -1 -11   6        2.04       12.45      5.69 o 
   0 -11   6        9.43        6.83      5.50 o 
   1 -11   6        5.37        8.18      5.68 o 
   2 -11   6       11.31       14.98      4.28 o 
   3 -11   6       48.53       52.87      5.64 o 
   4 -11   6      125.98      125.18      7.54 o 
   5 -11   6       51.22       48.26      8.25 o 
   6 -11   6       16.67       20.96      8.70 o 
   7 -11   6        7.98       -4.11      7.71 o 
  -7 -10   6        0.01       -2.79      6.96 o 
  -6 -10   6        1.04       -1.64      4.04 o 
  -5 -10   6       26.34       26.98      4.74 o 
  -4 -10   6       45.96       35.93      4.79 o 
  -3 -10   6      230.27      237.04     12.22 o 
  -2 -10   6      310.38      297.65     12.84 o 
  -1 -10   6      182.80      174.83     10.48 o 
   0 -10   6       34.90       28.49      6.20 o 
   1 -10   6        5.54        1.59      3.32 o 
   2 -10   6        0.23       -3.92      3.06 o 
   3 -10   6        2.20       -4.68      3.48 o 
   4 -10   6       31.22       19.70      6.57 o 
   5 -10   6       63.48       69.11      6.27 o 
   6 -10   6       13.37        7.56      7.41 o 
   7 -10   6       18.14       22.20      8.94 o 
  -7  -9   6        4.66        5.46      6.78 o 
  -6  -9   6       12.36        6.01      5.54 o 
  -5  -9   6       21.32       25.75      6.16 o 
  -4  -9   6       46.13       50.71      9.14 o 
  -3  -9   6       46.54       43.73      4.45 o 
  -2  -9   6       61.32       74.56      4.90 o 
  -1  -9   6       61.14       72.06      7.45 o 
   0  -9   6       88.19       86.64      7.65 o 
   1  -9   6      111.93      104.88      5.80 o 
   2  -9   6      222.31      217.30      7.55 o 
   3  -9   6       60.54       52.23      5.43 o 
   4  -9   6        0.73       -2.31      3.48 o 
   5  -9   6       40.74       31.10      5.10 o 
   6  -9   6       12.43       10.82      4.77 o 
   7  -9   6        5.31       -4.43      6.71 o 
   8  -9   6       21.86       27.55     10.32 o 
  -8  -8   6       29.66       34.26      8.71 o 
  -7  -8   6       22.22       30.28      7.50 o 
  -6  -8   6       80.76       70.51      5.61 o 
  -5  -8   6       72.32       73.57      5.36 o 
  -4  -8   6       47.48       44.54      4.24 o 
  -3  -8   6       66.25       58.48      7.34 o 
  -2  -8   6       48.87       59.39      7.36 o 
  -1  -8   6      244.21      234.18      6.30 o 
   0  -8   6      279.08      275.42      7.32 o 
   1  -8   6       36.61       32.61      5.55 o 
   2  -8   6      104.77      111.92      8.03 o 
   3  -8   6      224.68      222.84     10.38 o 
   4  -8   6       54.38       59.93      6.92 o 
   5  -8   6       32.30       30.67      6.46 o 
   6  -8   6       52.97       39.26      7.55 o 
   7  -8   6       36.69       28.67      5.62 o 
   8  -8   6        1.21        1.94      8.20 o 
  -8  -7   6       25.77       17.84      7.08 o 
  -7  -7   6       68.81       59.42      8.30 o 
  -6  -7   6       83.11       84.87      8.16 o 
  -5  -7   6      125.68      125.64      5.88 o 
  -4  -7   6       16.83       20.33      3.29 o 
  -3  -7   6       58.08       71.23      4.31 o 
  -2  -7   6        0.63       -0.06      2.04 o 
  -1  -7   6       13.60       16.08      2.44 o 
   0  -7   6       91.01      100.13      7.07 o 
   1  -7   6       11.75        9.16      4.23 o 
   2  -7   6       54.88       50.08      5.86 o 
   3  -7   6      573.12      551.30     14.59 o 
   4  -7   6      274.87      290.26     11.52 o 
   5  -7   6      144.50      166.21      9.86 o 
   6  -7   6      231.25      254.20     12.17 o 
   7  -7   6       92.86       80.57      9.33 o 
  -9  -6   6        9.68        0.32      6.45 o 
  -8  -6   6        3.23        0.10      5.73 o 
  -7  -6   6       13.95       19.01      5.83 o 
  -6  -6   6        0.32        0.81      2.83 o 
  -5  -6   6       28.17       32.84      3.77 o 
  -4  -6   6      128.06      137.93      7.30 o 
  -3  -6   6      354.97      355.65      7.66 o 
  -2  -6   6      344.82      379.44      7.41 o 
  -1  -6   6      191.39      192.83      8.03 o 
   0  -6   6      746.35      780.53      9.65 o 
   1  -6   6      262.92      227.64      8.97 o 
   2  -6   6       99.48      106.57      7.02 o 
   3  -6   6        0.26       -2.22      3.71 o 
   4  -6   6       20.50       24.88      5.45 o 
   5  -6   6        0.87       -2.96      4.67 o 
   6  -6   6       81.44      105.01      9.32 o 
   7  -6   6      145.34      153.67     11.21 o 
   8  -6   6       45.26       49.20      8.71 o 
  -9  -5   6       22.27       21.50      7.25 o 
  -8  -5   6       26.80       30.52      7.23 o 
  -7  -5   6        0.44        1.28      4.81 o 
  -6  -5   6        3.22        0.09      2.66 o 
  -5  -5   6       26.62       27.06      3.42 o 
  -4  -5   6       32.21       24.17      3.01 o 
  -3  -5   6       16.25       20.37      2.63 o 
  -2  -5   6      211.12      232.21      5.60 o 
  -1  -5   6      513.64      431.54      7.07 o 
   0  -5   6     3497.62     3512.78     55.14 o 
   1  -5   6     2855.98     2973.85     24.64 o 
   2  -5   6      855.70      868.35     17.01 o 
   3  -5   6      822.17      863.59     17.87 o 
   4  -5   6      143.61      131.77      8.44 o 
   5  -5   6        8.96        4.71      4.63 o 
   6  -5   6        2.27        5.80      5.40 o 
   7  -5   6      120.61      128.66     10.41 o 
   8  -5   6       54.95       47.37      8.61 o 
  -9  -4   6       12.86       12.92      6.67 o 
  -8  -4   6        1.82        3.71      4.95 o 
  -7  -4   6       22.86       21.03      5.62 o 
  -6  -4   6      190.49      201.99      6.48 o 
  -5  -4   6      715.46      681.26     16.10 o 
  -4  -4   6      326.70      328.04      7.17 o 
  -3  -4   6       43.00       39.83      3.00 o 
  -2  -4   6      349.96      378.77     16.85 o 
  -1  -4   6      895.44      892.62     10.58 o 
   0  -4   6     1111.47     1066.51     18.00 o 
   1  -4   6     1753.09     1827.46     16.75 o 
   2  -4   6      309.41      295.30      5.12 o 
   3  -4   6      491.60      477.29     12.68 o 
   4  -4   6      545.39      575.23     15.04 o 
   5  -4   6      109.27      110.65      8.18 o 
   6  -4   6      112.47      119.88      9.05 o 
   7  -4   6       15.69        8.99      6.06 o 
   8  -4   6        7.14        6.07      6.77 o 
   9  -4   6        0.08        7.38      7.80 o 
 -10  -3   6        0.23       -0.21      6.45 o 
  -9  -3   6        7.70       13.28      6.56 o 
  -8  -3   6        0.40        3.87      4.75 o 
  -7  -3   6       23.35       18.26      5.41 o 
  -6  -3   6      518.83      526.41      9.80 o 
  -5  -3   6      939.04      961.95     13.02 o 
  -4  -3   6      932.28      919.27     12.12 o 
  -3  -3   6      638.46      583.43      8.79 o 
  -2  -3   6      552.92      606.71      8.54 o 
  -1  -3   6       44.26       58.63      2.81 o 
   0  -3   6      520.36      554.53      7.55 o 
   1  -3   6        1.78        4.07      1.48 o 
   2  -3   6      231.48      202.72     12.09 o 
   3  -3   6      770.74      756.66     10.29 o 
   4  -3   6     1221.11     1256.31     22.89 o 
   5  -3   6      456.69      473.15     14.31 o 
   6  -3   6      174.99      198.98     10.73 o 
   7  -3   6      122.67      123.79     10.04 o 
   8  -3   6        0.42       -0.97      6.14 o 
 -10  -2   6        9.34        0.88      6.25 o 
  -9  -2   6       18.80       20.18      6.68 o 
  -8  -2   6        1.84        1.11      4.69 o 
  -7  -2   6        2.37       -5.31      3.70 o 
  -6  -2   6      301.37      298.91     11.65 o 
  -5  -2   6      830.97      818.26     23.56 o 
  -4  -2   6      833.39      780.99     10.49 o 
  -3  -2   6     1522.60     1467.31     15.18 o 
  -2  -2   6     1805.85     1879.03     17.63 o 
  -1  -2   6      343.14      314.76      5.62 o 
   0  -2   6      445.38      384.07      6.33 o 
   1  -2   6       35.05       28.27      2.33 o 
   2  -2   6      385.53      457.19      7.57 o 
   3  -2   6      146.02      150.10      5.13 o 
   4  -2   6       86.02       81.31      4.74 o 
   5  -2   6      125.81      131.44      8.73 o 
   6  -2   6       43.40       37.33      6.47 o 
   7  -2   6       56.54       58.48      8.03 o 
   8  -2   6       90.22      122.36     10.73 o 
 -10  -1   6       19.02       17.44      7.08 o 
  -9  -1   6      115.06      121.09     10.66 o 
  -8  -1   6       31.72       33.80      6.80 o 
  -7  -1   6        5.48        0.15      4.06 o 
  -6  -1   6        4.62       -0.68      3.66 o 
  -5  -1   6      153.09      170.65      4.04 o 
  -4  -1   6        4.13        2.07      1.53 o 
  -3  -1   6       41.05       42.50      2.54 o 
  -2  -1   6      700.00      749.70     10.14 o 
  -1  -1   6       93.20       63.82      2.95 o 
   0  -1   6        9.51       23.10      2.18 o 
   1  -1   6     1138.60     1131.70     13.69 o 
   2  -1   6      320.06      289.99      9.32 o 
   3  -1   6      283.56      271.52      6.83 o 
   4  -1   6      361.38      379.40     13.39 o 
   5  -1   6       45.91       38.44      4.47 o 
   6  -1   6       70.76       70.73      7.70 o 
   7  -1   6       35.64       25.93      6.86 o 
   8  -1   6       61.15       87.02     10.02 o 
 -10   0   6        9.42        8.11      6.54 o 
  -9   0   6       72.43       78.43      8.99 o 
  -8   0   6      176.39      170.83     10.38 o 
  -7   0   6        8.27       14.04      4.84 o 
  -6   0   6      179.12      174.03      6.35 o 
  -5   0   6      105.27      109.86      4.97 o 
  -4   0   6      229.88      225.78      4.07 o 
  -3   0   6     1152.90     1202.17     12.35 o 
  -2   0   6       13.68       14.96      1.79 o 
  -1   0   6     1522.30     1612.93     15.60 o 
   0   0   6      235.23      207.57      4.85 o 
   1   0   6      393.97      362.10      6.89 o 
   2   0   6      520.27      533.66      9.07 o 
   3   0   6      634.18      584.10     10.32 o 
   4   0   6      576.79      560.09     10.92 o 
   5   0   6      239.79      242.66      8.11 o 
   6   0   6       21.51       22.20      4.56 o 
   7   0   6       33.24       32.66      7.10 o 
   8   0   6       30.23       25.54      7.64 o 
 -10   1   6        4.24        5.07      6.19 o 
  -9   1   6        0.13       -0.01      5.43 o 
  -8   1   6       77.24       86.98      8.56 o 
  -7   1   6       27.92       23.50      4.10 o 
  -6   1   6       38.60       53.56      5.06 o 
  -5   1   6      404.69      381.76      8.70 o 
  -4   1   6       73.04       60.55      4.04 o 
  -3   1   6      608.24      609.45     10.21 o 
  -2   1   6      489.74      459.62      6.77 o 
  -1   1   6        4.07       15.74      2.00 o 
   0   1   6      148.16      140.46      4.34 o 
   1   1   6      458.94      549.01      8.92 o 
   2   1   6       61.44       69.29      4.80 o 
   3   1   6      211.00      213.24      6.92 o 
   4   1   6      512.29      455.13     10.20 o 
   5   1   6      561.20      536.37     15.50 o 
   6   1   6      341.57      349.88     10.43 o 
   7   1   6       23.43       35.33      7.54 o 
   8   1   6       29.05       35.01      8.12 o 
 -10   2   6        2.26        1.82      6.10 o 
  -9   2   6       36.77       29.79      7.12 o 
  -8   2   6       20.02       24.46      6.05 o 
  -7   2   6       53.63       59.71      5.24 o 
  -6   2   6       17.41       16.50      3.56 o 
  -5   2   6        4.78        1.37      2.60 o 
  -4   2   6        7.91        8.06      3.82 o 
  -3   2   6      868.65      897.96     34.91 o 
  -2   2   6     4214.29     4193.38     33.37 o 
  -1   2   6     1669.33     1677.54     19.21 o 
   0   2   6      286.87      290.89      6.28 o 
   1   2   6     1286.77     1237.55     22.76 o 
   2   2   6      108.34       99.18      7.82 o 
   3   2   6       79.60       79.50      8.30 o 
   4   2   6       22.66       21.04      6.60 o 
   5   2   6        6.05       -0.08      6.60 o 
   6   2   6      127.94      151.89     12.22 o 
   7   2   6       39.60       33.47      5.92 o 
   8   2   6       10.76       13.90      7.45 o 
 -10   3   6        6.19        9.54      6.44 o 
  -9   3   6       16.65       15.63      6.48 o 
  -8   3   6      212.26      206.13      8.50 o 
  -7   3   6       31.02       27.69      4.46 o 
  -6   3   6       33.14       33.93      9.84 o 
  -5   3   6      130.00      132.19      6.06 o 
  -4   3   6       38.53       50.23      4.28 o 
  -3   3   6      266.76      292.18      7.63 o 
  -2   3   6     1100.39     1014.55     11.34 o 
  -1   3   6     1325.77     1319.32     23.69 o 
   0   3   6      616.29      609.69     15.57 o 
   1   3   6      646.76      620.35     16.33 o 
   2   3   6      762.19      724.18     18.70 o 
   3   3   6      190.76      186.42     11.21 o 
   4   3   6      209.11      193.91     11.75 o 
   5   3   6       44.56       36.36      8.71 o 
   6   3   6       33.65       40.26      9.57 o 
   7   3   6       55.34       33.54     10.39 o 
 -10   4   6        0.25       -3.40      5.87 o 
  -9   4   6        8.10        3.33      4.60 o 
  -8   4   6      150.15      134.44      7.60 o 
  -7   4   6      211.55      223.62      8.57 o 
  -6   4   6       29.62       36.70      4.75 o 
  -5   4   6      369.18      361.23      9.47 o 
  -4   4   6      308.26      272.75      8.07 o 
  -3   4   6        0.72       -2.28      2.58 o 
  -2   4   6       53.96       49.17      5.96 o 
  -1   4   6       70.08       86.08      7.40 o 
   0   4   6      411.09      486.95     14.71 o 
   1   4   6      470.74      480.21     15.37 o 
   2   4   6      470.11      470.87     15.93 o 
   3   4   6      112.44       92.56      9.61 o 
   4   4   6      106.08       94.35     10.24 o 
   5   4   6      171.92      111.13     12.03 o 
   6   4   6       60.05       57.28     10.97 o 
   7   4   6        0.10      -12.44      8.29 o 
  -9   5   6        0.04       -3.08      4.46 o 
  -8   5   6       15.44       29.53      9.90 o 
  -7   5   6      242.56      231.06      8.93 o 
  -6   5   6      195.44      207.82     15.97 o 
  -5   5   6      174.17      188.41     14.24 o 
  -4   5   6      194.92      176.42      9.59 o 
  -3   5   6       21.77       19.67      4.71 o 
  -2   5   6      118.75      102.32      7.74 o 
  -1   5   6      405.35      395.35     13.68 o 
   0   5   6       13.96       16.36      5.86 o 
   1   5   6       52.82       59.70      8.17 o 
   2   5   6       17.89       19.40      6.56 o 
   3   5   6      169.29       85.17     10.04 o 
   4   5   6      138.99      105.85     11.45 o 
   5   5   6       94.92       53.76     10.43 o 
   6   5   6       86.88       43.61     11.09 o 
  -9   6   6        1.82      -11.52      7.68 o 
  -8   6   6        0.08        3.00      4.55 o 
  -7   6   6       13.05        3.37      7.46 o 
  -6   6   6       38.97       45.65      5.40 o 
  -5   6   6       10.55       10.18      3.95 o 
  -4   6   6       90.11       89.26     14.74 o 
  -3   6   6      154.72      157.19      7.12 o 
  -2   6   6      206.97      234.63     11.26 o 
  -1   6   6      515.50      529.48     16.61 o 
   0   6   6      275.92      300.76     13.12 o 
   1   6   6       41.05       51.03      7.72 o 
   2   6   6        0.78       -4.74      5.38 o 
   3   6   6       10.88        1.47      6.55 o 
   4   6   6        1.13       -8.96      6.69 o 
   5   6   6        0.36       -4.09      7.52 o 
   6   6   6       25.47       25.97     10.45 o 
  -9   7   6        4.25        4.06      9.39 o 
  -8   7   6        6.73        8.46      8.82 o 
  -7   7   6       30.99       23.51      5.43 o 
  -6   7   6        1.49        5.78      4.37 o 
  -5   7   6        0.15       -2.16      3.93 o 
  -4   7   6        2.34        2.23      3.69 o 
  -3   7   6       15.86       22.94      4.50 o 
  -2   7   6       10.53        7.87      5.65 o 
  -1   7   6       13.57       14.62      6.33 o 
   0   7   6      208.71      258.86     13.10 o 
   1   7   6      216.64      221.48     12.93 o 
   2   7   6      113.69      142.80     12.35 o 
   3   7   6      119.09      151.86     13.09 o 
   4   7   6       15.89        2.08      7.83 o 
   5   7   6        6.33       12.74      9.43 o 
  -8   8   6        1.56        0.57      9.12 o 
  -7   8   6       22.31       17.71      9.15 o 
  -6   8   6       61.68       78.66     11.65 o 
  -5   8   6       58.69       43.75      5.77 o 
  -4   8   6       37.87       38.22      5.46 o 
  -3   8   6        6.98        5.14      4.40 o 
  -2   8   6        2.73       -0.05      5.52 o 
  -1   8   6        0.24        8.87      6.56 o 
   0   8   6       61.84       69.89      9.71 o 
   1   8   6      143.45      141.84     11.47 o 
   2   8   6       15.03       16.40      7.78 o 
   3   8   6       48.31       53.28      9.91 o 
   4   8   6       38.12       33.57     10.23 o 
  -8   9   6        0.03      -10.72      9.30 o 
  -7   9   6        5.07       -0.12      8.89 o 
  -6   9   6       43.77       44.43     10.35 o 
  -5   9   6       48.76       61.54      6.62 o 
  -4   9   6       28.00       29.49      5.61 o 
  -3   9   6        4.16        5.25      4.83 o 
  -2   9   6       27.16       27.22      7.28 o 
  -1   9   6      106.28       99.28     10.43 o 
   0   9   6       54.03       60.97      9.52 o 
   1   9   6       15.39        3.03      7.19 o 
   2   9   6       15.18        4.45      7.57 o 
   3   9   6        2.29      -10.43      6.95 o 
  -7  10   6        3.88       -1.21      9.70 o 
  -6  10   6        0.05       -3.50      8.05 o 
  -5  10   6        8.96       10.52      8.80 o 
  -4  10   6       26.53       20.81      5.65 o 
  -3  10   6       43.45       46.91      8.59 o 
  -2  10   6       51.46       38.94      8.26 o 
  -1  10   6       49.12       72.51      9.93 o 
   0  10   6       20.35       18.12      8.02 o 
   1  10   6        7.07       16.47      8.19 o 
  -5  11   6        0.61        0.49      8.49 o 
  -4  11   6        4.36       -8.62      7.93 o 
  -3  11   6        6.29        2.87      6.70 o 
  -2  11   6        2.26       -1.00      6.63 o 
  -1  11   6        9.23       22.68      8.40 o 
   0  11   6       14.97       10.62      7.93 o 
  -1 -14   7        3.09       12.94      7.21 o 
   0 -14   7        3.65        8.34      7.16 o 
   1 -14   7        1.26        3.54      7.09 o 
   2 -14   7        3.12        5.49      7.42 o 
   3 -14   7        0.98       -9.49      6.33 o 
  -3 -13   7        6.39        1.29      6.30 o 
  -2 -13   7        5.89        1.15      6.06 o 
  -1 -13   7        5.69       12.36      6.97 o 
   0 -13   7       25.72       17.71      7.44 o 
   1 -13   7       58.65       51.58      8.81 o 
   2 -13   7       34.35       47.73      8.73 o 
   3 -13   7       22.84       34.00      8.16 o 
   4 -13   7        3.82       -6.07      4.62 o 
  -5 -12   7        0.59        6.40      6.39 o 
  -4 -12   7        3.11        1.47      5.76 o 
  -3 -12   7        3.06        5.73      5.72 o 
  -2 -12   7        0.90        8.31      6.05 o 
  -1 -12   7        0.15        2.40      5.61 o 
   0 -12   7        0.77       -1.21      5.85 o 
   1 -12   7       49.74       67.94      8.71 o 
   2 -12   7       50.95       62.90      8.66 o 
   3 -12   7       24.73       24.12      5.61 o 
   4 -12   7       26.50       24.79      5.76 o 
   5 -12   7       11.40        1.20      4.94 o 
  -6 -11   7        6.66        5.72      4.68 o 
  -5 -11   7        5.62        7.28      6.14 o 
  -4 -11   7       36.58       33.88      7.11 o 
  -3 -11   7       71.28       58.75      7.69 o 
  -2 -11   7      128.72      114.35      9.78 o 
  -1 -11   7       67.77       73.26      8.68 o 
   0 -11   7       22.27       23.57      6.56 o 
   1 -11   7        5.24        5.38      5.70 o 
   2 -11   7       60.03       57.54      5.70 o 
   3 -11   7        4.99        4.91      4.35 o 
   4 -11   7       32.68       30.96      5.51 o 
   5 -11   7       34.79       36.67      5.79 o 
   6 -11   7       19.55       19.36      8.62 o 
  -7 -10   7        0.61       -4.50      6.61 o 
  -6 -10   7        0.13        2.38      4.11 o 
  -5 -10   7        9.89       11.22      4.66 o 
  -4 -10   7       73.47       59.96      5.44 o 
  -3 -10   7      117.04      129.99      9.63 o 
  -2 -10   7      165.14      152.37     10.10 o 
  -1 -10   7      126.04      134.44      9.68 o 
   0 -10   7       26.50       29.27      6.41 o 
   1 -10   7       23.85       26.90      4.36 o 
   2 -10   7        1.21       -4.96      3.30 o 
   3 -10   7        0.10       -2.34      3.58 o 
   4 -10   7        0.16       -5.65      3.77 o 
   5 -10   7       83.41       76.85      6.75 o 
   6 -10   7       40.20       40.76      6.07 o 
   7 -10   7       31.84       30.08      9.71 o 
  -7  -9   7       22.13       22.01      4.99 o 
  -6  -9   7       18.23       20.50      6.36 o 
  -5  -9   7        1.19       -0.13      2.67 o 
  -4  -9   7        0.33       -0.52      2.92 o 
  -3  -9   7        2.01        2.37      2.97 o 
  -2  -9   7       70.83       76.29      7.80 o 
  -1  -9   7      318.51      347.16     13.09 o 
   0  -9   7      140.09      144.85      9.30 o 
   1  -9   7      113.57      112.59      6.03 o 
   2  -9   7      159.47      164.07      9.99 o 
   3  -9   7       12.74        7.88      5.38 o 
   4  -9   7       38.53       31.93      6.79 o 
   5  -9   7        0.60       -2.71      5.75 o 
   6  -9   7        1.02       -3.55      4.65 o 
   7  -9   7        0.08       -4.15      4.94 o 
  -8  -8   7       26.28       39.76      8.49 o 
  -7  -8   7       72.80       80.99      6.35 o 
  -6  -8   7       90.85       85.56      8.37 o 
  -5  -8   7       45.09       50.83      4.76 o 
  -4  -8   7        1.88        3.23      3.02 o 
  -3  -8   7        0.56       -3.56      2.37 o 
  -2  -8   7       39.26       41.85      3.80 o 
  -1  -8   7      258.36      260.73     11.12 o 
   0  -8   7      156.01      167.55      9.47 o 
   1  -8   7       36.33       37.86      5.92 o 
   2  -8   7      315.70      319.12     12.10 o 
   3  -8   7      232.25      227.35     10.88 o 
   4  -8   7      192.11      201.51     10.70 o 
   5  -8   7      333.31      315.56     13.39 o 
   6  -8   7       52.46       55.53      8.35 o 
   7  -8   7       23.08       19.79      7.38 o 
   8  -8   7        0.19       -3.37      8.22 o 
  -8  -7   7        7.37       18.38      7.17 o 
  -7  -7   7       57.04       57.46      7.05 o 
  -6  -7   7       18.41       23.11      4.05 o 
  -5  -7   7       25.45       29.52      4.01 o 
  -4  -7   7       46.28       50.84      5.16 o 
  -3  -7   7       42.89       42.35      7.56 o 
  -2  -7   7       63.03       66.97      4.11 o 
  -1  -7   7       12.47       19.05      2.64 o 
   0  -7   7        5.81        5.61      4.16 o 
   1  -7   7        8.79       11.90      4.56 o 
   2  -7   7      118.12      110.45      8.25 o 
   3  -7   7      513.43      524.73     14.95 o 
   4  -7   7       76.23       84.23      7.84 o 
   5  -7   7      258.41      233.47     11.87 o 
   6  -7   7      114.53      100.84      9.61 o 
   7  -7   7       19.30       19.83      7.50 o 
   8  -7   7       13.46        9.11      8.10 o 
  -9  -6   7        8.26        2.56      6.38 o 
  -8  -6   7       17.15       10.11      6.65 o 
  -7  -6   7       17.75       14.25      3.86 o 
  -6  -6   7       21.71       19.47      4.25 o 
  -5  -6   7       44.78       51.86      4.39 o 
  -4  -6   7      342.94      327.99      7.96 o 
  -3  -6   7       84.20       89.34      4.51 o 
  -2  -6   7       73.94       73.82      3.90 o 
  -1  -6   7      339.33      324.65      6.60 o 
   0  -6   7      672.19      703.95     15.76 o 
   1  -6   7      549.47      510.44     13.67 o 
   2  -6   7      314.91      329.99     11.23 o 
   3  -6   7        0.71        2.79      4.23 o 
   4  -6   7        2.57       -2.79      4.54 o 
   5  -6   7        3.58        1.48      5.37 o 
   6  -6   7      129.98      148.96     10.84 o 
   7  -6   7       23.58       35.47      8.02 o 
   8  -6   7       40.40       25.24      8.38 o 
  -9  -5   7        2.57        7.27      6.47 o 
  -8  -5   7       14.07        1.49      5.81 o 
  -7  -5   7        0.33       -3.92      3.51 o 
  -6  -5   7        6.46        4.90      2.90 o 
  -5  -5   7       92.98       89.06      4.77 o 
  -4  -5   7        1.47       -2.20      2.16 o 
  -3  -5   7       11.41       20.97      2.87 o 
  -2  -5   7        4.83        6.43      2.04 o 
  -1  -5   7      603.43      593.53     13.19 o 
   0  -5   7     1993.09     2052.00     19.29 o 
   1  -5   7     1933.16     1907.92     28.09 o 
   2  -5   7      521.40      542.27     13.84 o 
   3  -5   7      182.45      204.21      9.89 o 
   4  -5   7        6.58       -1.70      4.31 o 
   5  -5   7       36.02       35.92      6.38 o 
   6  -5   7        0.79       -2.99      5.44 o 
   7  -5   7        4.48       -0.23      6.12 o 
   8  -5   7       11.89       14.71      7.83 o 
  -9  -4   7        3.90        0.98      5.74 o 
  -8  -4   7        1.63        8.69      5.63 o 
  -7  -4   7       94.83       92.13      8.78 o 
  -6  -4   7       89.98       93.26      5.11 o 
  -5  -4   7      543.98      519.21     16.96 o 
  -4  -4   7      813.29      792.79     11.76 o 
  -3  -4   7       11.83        5.04      2.16 o 
  -2  -4   7      181.08      203.37      5.35 o 
  -1  -4   7        2.36        6.66      1.86 o 
   0  -4   7      166.19      169.17      4.47 o 
   1  -4   7      491.58      464.79      7.16 o 
   2  -4   7      235.06      221.51      9.25 o 
   3  -4   7      354.86      359.66     11.75 o 
   4  -4   7      152.47      160.02      9.20 o 
   5  -4   7       95.99       95.28      8.20 o 
   6  -4   7      271.99      253.99     12.44 o 
   7  -4   7        9.32        3.34      6.26 o 
   8  -4   7        0.37        1.65      6.97 o 
 -10  -3   7        2.35       -1.20      6.42 o 
  -9  -3   7       13.44       13.67      6.61 o 
  -8  -3   7       12.08       13.40      5.97 o 
  -7  -3   7       15.14       19.27      5.58 o 
  -6  -3   7      165.36      170.16      6.55 o 
  -5  -3   7      620.71      630.28     10.27 o 
  -4  -3   7     3126.63     2945.74     27.33 o 
  -3  -3   7      983.15      964.37     12.21 o 
  -2  -3   7      123.63      133.30      5.82 o 
  -1  -3   7      838.65      923.45     11.25 o 
   0  -3   7       70.58       73.05      3.28 o 
   1  -3   7       76.26       80.55      5.51 o 
   2  -3   7      212.57      195.29      5.17 o 
   3  -3   7       52.39       60.65      5.90 o 
   4  -3   7      538.25      591.59     15.70 o 
   5  -3   7      101.73      132.86      9.22 o 
   6  -3   7      249.49      260.58     12.32 o 
   7  -3   7      140.23      148.53     11.20 o 
   8  -3   7       75.37       59.95      9.49 o 
 -10  -2   7       18.17       17.26      7.43 o 
  -9  -2   7        7.47        7.01      6.23 o 
  -8  -2   7       46.68       51.21      7.53 o 
  -7  -2   7       47.25       43.74      6.82 o 
  -6  -2   7       96.74      103.30      8.30 o 
  -5  -2   7      395.06      404.62     24.99 o 
  -4  -2   7     1433.48     1381.11     15.54 o 
  -3  -2   7     1209.63     1256.29     14.11 o 
  -2  -2   7      317.49      366.13      6.68 o 
  -1  -2   7      167.03      106.48      3.90 o 
   0  -2   7     1443.30     1439.16     15.18 o 
   1  -2   7      885.99      897.33     11.25 o 
   2  -2   7       45.63       37.42      4.85 o 
   3  -2   7      162.22      165.65     11.25 o 
   4  -2   7       18.78       17.93      4.84 o 
   5  -2   7      242.01      250.63     11.57 o 
   6  -2   7      149.39      178.15     10.82 o 
   7  -2   7      298.30      286.65     14.09 o 
   8  -2   7       82.86      101.61     10.85 o 
 -10  -1   7       49.20       40.96      8.77 o 
  -9  -1   7       83.79       93.43      9.96 o 
  -8  -1   7       24.09       23.25      6.21 o 
  -7  -1   7      100.61      104.96      8.44 o 
  -6  -1   7      111.40      101.13      7.90 o 
  -5  -1   7        3.46        1.62      3.29 o 
  -4  -1   7       12.59       12.24      2.12 o 
  -3  -1   7      424.17      420.92      7.08 o 
  -2  -1   7      164.97      162.97      4.51 o 
  -1  -1   7      592.36      522.18      8.03 o 
   0  -1   7     3176.57     3281.62     28.24 o 
   1  -1   7     1270.58     1281.06     21.33 o 
   2  -1   7      606.77      571.94      9.57 o 
   3  -1   7      602.94      624.50     10.78 o 
   4  -1   7      267.01      286.38      8.16 o 
   5  -1   7      166.08      166.38     10.04 o 
   6  -1   7       32.13       21.65      6.26 o 
   7  -1   7       14.50        6.88      6.20 o 
   8  -1   7        6.54        8.53      7.36 o 
 -10   0   7       17.05       17.69      7.05 o 
  -9   0   7      108.49      115.89     10.72 o 
  -8   0   7       57.22       63.10      8.11 o 
  -7   0   7       46.65       45.31      6.88 o 
  -6   0   7      205.27      217.77      7.23 o 
  -5   0   7       57.30       71.30      9.57 o 
  -4   0   7       29.06       24.13      4.51 o 
  -3   0   7       17.58       22.31      6.48 o 
  -2   0   7      131.56      160.60      5.57 o 
  -1   0   7        0.29       -0.48      1.61 o 
   0   0   7      518.55      491.32      8.03 o 
   1   0   7      443.97      423.89     10.52 o 
   2   0   7      283.33      261.90     14.98 o 
   3   0   7      712.45      656.65     18.19 o 
   4   0   7     1963.77     1863.75     50.74 o 
   5   0   7      295.83      275.63     11.58 o 
   6   0   7       45.51       58.35      7.96 o 
   7   0   7       86.24       93.21      9.73 o 
   8   0   7       16.61       19.57      7.76 o 
 -10   1   7        0.22       -7.59      5.77 o 
  -9   1   7       25.72       28.69      7.14 o 
  -8   1   7       20.98       25.44      6.53 o 
  -7   1   7        4.01       -2.40      3.09 o 
  -6   1   7        1.09       -1.64      3.68 o 
  -5   1   7      116.05      100.13      5.47 o 
  -4   1   7      152.48      141.06      5.90 o 
  -3   1   7     1211.98     1203.41     12.63 o 
  -2   1   7     1170.09     1179.57     13.00 o 
  -1   1   7       83.64       76.81      3.55 o 
   0   1   7       81.53       84.45      4.96 o 
   1   1   7        8.39        7.84      2.58 o 
   2   1   7      212.59      204.41      7.47 o 
   3   1   7      769.74      779.24     12.98 o 
   4   1   7      540.95      534.09     31.39 o 
   5   1   7      101.16      109.68     12.04 o 
   6   1   7       49.16       37.96      5.45 o 
   7   1   7       80.19       98.68      9.99 o 
 -10   2   7       10.75        7.31      6.33 o 
  -9   2   7       11.67        7.44      6.12 o 
  -8   2   7        2.09       10.63      6.00 o 
  -7   2   7        0.12        1.81      6.76 o 
  -6   2   7        1.20       -3.62      2.90 o 
  -5   2   7       88.03       83.47      5.41 o 
  -4   2   7      219.11      225.04      7.07 o 
  -3   2   7      402.22      442.37     12.91 o 
  -2   2   7     2145.90     2058.67     26.27 o 
  -1   2   7      571.94      553.28      8.66 o 
   0   2   7       49.86       54.02      4.33 o 
   1   2   7       77.36       64.69      4.30 o 
   2   2   7      270.56      256.33      7.56 o 
   3   2   7      198.00      188.23      7.11 o 
   4   2   7       70.54       63.78      5.42 o 
   5   2   7      114.78       93.51      6.61 o 
   6   2   7       15.31       21.54      5.10 o 
   7   2   7       26.93       39.67      8.08 o 
 -10   3   7        9.34       16.63      7.38 o 
  -9   3   7       28.24       21.83      7.10 o 
  -8   3   7       12.31        2.57      4.29 o 
  -7   3   7        2.12        0.68      3.61 o 
  -6   3   7       37.58       42.46      4.99 o 
  -5   3   7      282.03      274.21     13.40 o 
  -4   3   7       67.91       71.43      5.13 o 
  -3   3   7        0.30        3.15      3.60 o 
  -2   3   7      510.44      468.08     13.58 o 
  -1   3   7      747.62      744.57     10.66 o 
   0   3   7      288.46      287.81      7.12 o 
   1   3   7      618.11      596.81     16.78 o 
   2   3   7      389.99      434.61     15.29 o 
   3   3   7       59.83       67.59      8.60 o 
   4   3   7       58.91       45.57      8.65 o 
   5   3   7        4.41        6.93      7.25 o 
   6   3   7       12.57       -8.81      7.35 o 
   7   3   7       14.41       10.03     10.05 o 
 -10   4   7        1.19       -7.56      5.69 o 
  -9   4   7       16.90       15.58      7.36 o 
  -8   4   7       65.06       63.91      6.55 o 
  -7   4   7      147.18      143.30      7.70 o 
  -6   4   7      231.10      226.38     13.59 o 
  -5   4   7      379.80      373.95      9.98 o 
  -4   4   7      277.98      278.35      8.69 o 
  -3   4   7       74.22       72.61      7.17 o 
  -2   4   7        0.14       -0.69      4.30 o 
  -1   4   7      499.69      552.86     16.07 o 
   0   4   7       14.94       18.87      5.68 o 
   1   4   7      119.24      119.33      9.69 o 
   2   4   7        2.25        6.88      5.95 o 
   3   4   7      272.72      289.90     14.06 o 
   6   4   7       12.78       11.79      9.28 o 
  -9   5   7        1.27       -4.31      4.95 o 
  -8   5   7       32.17       25.23      5.55 o 
  -7   5   7       60.55       65.06      8.58 o 
  -6   5   7      130.57      138.03      7.31 o 
  -5   5   7       99.64      107.85      6.51 o 
  -4   5   7       91.21       95.43      6.36 o 
  -3   5   7       68.37       64.83      7.32 o 
  -2   5   7      496.06      488.92     15.29 o 
  -1   5   7      318.44      300.72     12.66 o 
   0   5   7       47.60       70.28      8.16 o 
   1   5   7       15.48       10.94      6.10 o 
   2   5   7       20.13       30.79      7.57 o 
   3   5   7      121.80      113.64     11.31 o 
   4   5   7      101.72       60.26     10.33 o 
   5   5   7      103.42       53.66     10.82 o 
   6   5   7       78.00       51.21     11.93 o 
  -9   6   7       22.32       23.50     10.08 o 
  -8   6   7        2.50       -3.08      6.03 o 
  -7   6   7        1.96        0.75      4.38 o 
  -6   6   7       35.62       35.86      5.40 o 
  -5   6   7       23.76       18.01      4.59 o 
  -4   6   7        4.85        7.75      3.90 o 
  -3   6   7       86.80      109.31      8.84 o 
  -2   6   7      320.73      330.13     13.57 o 
  -1   6   7      216.18      219.62     11.61 o 
   0   6   7       34.59       55.70      8.19 o 
   1   6   7      190.90      215.51     12.48 o 
   2   6   7       71.57       81.24      9.95 o 
   3   6   7        0.06       -3.56      6.57 o 
   4   6   7        1.26      -10.15      6.77 o 
   5   6   7        0.36        5.48      8.86 o 
  -9   7   7       14.51       -2.73      9.54 o 
  -8   7   7        6.84       -0.66      5.09 o 
  -7   7   7        2.66       -1.14      4.73 o 
  -6   7   7        4.03       -4.49      4.77 o 
  -5   7   7        0.46        2.49      4.02 o 
  -4   7   7       27.83       25.77      5.72 o 
  -3   7   7       22.43       14.54      6.07 o 
  -2   7   7       43.45       37.84      7.30 o 
  -1   7   7      387.64      402.13     15.97 o 
   0   7   7      228.17      231.85     13.22 o 
   1   7   7      150.07      146.53     11.36 o 
   2   7   7       79.07       96.61     10.97 o 
   3   7   7       28.14       21.86      8.64 o 
   4   7   7       25.09       28.14      9.44 o 
  -8   8   7        4.93        3.37      9.63 o 
  -7   8   7       17.08        5.23      5.25 o 
  -6   8   7       47.78       46.01      6.29 o 
  -5   8   7       43.20       45.22      6.19 o 
  -4   8   7        7.42        5.35      5.49 o 
  -3   8   7        1.55        5.59      6.07 o 
  -2   8   7        0.39       10.05      6.34 o 
  -1   8   7        4.09       -2.14      6.15 o 
   0   8   7       13.95       19.38      7.73 o 
   1   8   7       39.76       46.35      9.07 o 
   2   8   7       66.67       73.10     10.88 o 
   3   8   7       11.38       14.56      8.60 o 
  -7   9   7        2.45       -2.82      8.82 o 
  -6   9   7       13.68        9.26      5.44 o 
  -5   9   7       26.51       29.36      5.97 o 
  -4   9   7       13.02       11.89      5.33 o 
  -3   9   7       41.98       28.87      7.75 o 
  -2   9   7      106.16       92.88     10.17 o 
  -1   9   7       30.85       26.25      8.08 o 
   0   9   7        0.23       -2.50      6.71 o 
   1   9   7        0.94       -2.65      7.12 o 
   2   9   7       14.74       17.64      8.84 o 
  -6  10   7        3.74       -4.17      8.86 o 
  -5  10   7       24.64       20.48      5.83 o 
  -4  10   7       23.27       16.00     11.72 o 
  -3  10   7        3.15        5.92      6.78 o 
  -1  10   7       39.35       45.11      9.23 o 
   0  10   7        5.48        7.74      7.78 o 
  -3  11   7        0.62       -5.69      6.02 o 
  -1 -14   8       14.46       13.45      7.74 o 
   0 -14   8        9.51       12.22      7.72 o 
   1 -14   8        1.61        6.54      7.46 o 
   2 -14   8       14.12        3.13      7.53 o 
  -3 -13   8        9.90       16.01      6.97 o 
  -2 -13   8        9.42       -1.98      6.24 o 
  -1 -13   8        1.02        5.03      6.46 o 
   0 -13   8       25.48       39.78      8.75 o 
   1 -13   8       15.42        6.47      7.21 o 
   2 -13   8       39.41       56.34      9.39 o 
   3 -13   8       31.10       28.07      8.21 o 
   4 -13   8        2.64        1.24      4.97 o 
  -5 -12   8        6.40        4.41      6.31 o 
  -4 -12   8       10.80        3.82      6.34 o 
  -3 -12   8        5.78        4.78      5.64 o 
  -2 -12   8        0.16        1.30      5.89 o 
  -1 -12   8       11.59        4.10      6.32 o 
   0 -12   8        2.45       -4.04      5.78 o 
   1 -12   8       38.77       39.19      7.98 o 
   2 -12   8        5.67        6.93      6.74 o 
   3 -12   8       39.30       38.53      6.44 o 
   4 -12   8       11.70        3.68      4.99 o 
   5 -12   8        5.52        3.12      5.11 o 
  -6 -11   8        6.29        6.04      4.68 o 
  -5 -11   8        6.50        4.16      6.03 o 
  -4 -11   8       27.86       13.76      6.14 o 
  -3 -11   8       42.56       44.03      7.52 o 
  -2 -11   8       38.98       39.89      7.61 o 
  -1 -11   8       49.25       56.96      8.21 o 
   0 -11   8       46.40       37.96      7.56 o 
   1 -11   8       38.04       41.84      7.68 o 
   2 -11   8        6.62        9.80      4.58 o 
   3 -11   8       16.41       20.21      5.03 o 
   4 -11   8       85.11       83.19      7.07 o 
   5 -11   8       56.14       69.36      6.90 o 
   6 -11   8       22.72       23.85      5.93 o 
  -7 -10   8        6.60        3.60      4.47 o 
  -6 -10   8        0.04        2.07      4.54 o 
  -5 -10   8        0.17        1.70      7.64 o 
  -4 -10   8        6.08        8.69      5.52 o 
  -3 -10   8       47.53       47.98      7.40 o 
  -2 -10   8      149.08      161.58     10.56 o 
  -1 -10   8       82.47       83.62      8.66 o 
   0 -10   8       47.85       57.93      7.59 o 
   1 -10   8        0.92       -7.17      4.78 o 
   2 -10   8       12.95        9.79      4.44 o 
   3 -10   8       25.60       19.03      4.73 o 
   4 -10   8       15.33        9.08      6.37 o 
   5 -10   8        7.19        9.84      4.93 o 
   6 -10   8        1.39        0.59      4.93 o 
  -7  -9   8       31.23       25.40      5.02 o 
  -6  -9   8       28.27       20.97      4.57 o 
  -5  -9   8        0.41        1.58      3.40 o 
  -4  -9   8        1.97       -1.79      3.01 o 
  -3  -9   8        1.14        0.71      4.73 o 
  -2  -9   8       64.32       57.78      7.40 o 
  -1  -9   8      203.70      253.77     11.82 o 
   0  -9   8       93.08      116.62      9.22 o 
   1  -9   8      187.68      205.32     10.91 o 
   2  -9   8       46.13       51.72      7.17 o 
   3  -9   8      294.93      273.11     12.58 o 
   4  -9   8      223.02      224.00     11.98 o 
   5  -9   8       25.48       18.40      7.12 o 
   6  -9   8        4.59        3.32      6.58 o 
   7  -9   8        0.19       -7.77      6.98 o 
  -8  -8   8       16.10       15.90      7.50 o 
  -7  -8   8       14.75       18.09      4.52 o 
  -6  -8   8       78.67       84.72     13.02 o 
  -5  -8   8        2.28       -0.76      3.09 o 
  -4  -8   8       24.31       29.30      4.77 o 
  -3  -8   8       51.19       47.60      4.31 o 
  -2  -8   8        0.75       -4.21      4.51 o 
  -1  -8   8      185.65      167.97      9.86 o 
   0  -8   8       97.35      110.84      8.51 o 
   1  -8   8      179.90      195.42     10.21 o 
   2  -8   8      295.33      282.05     12.01 o 
   3  -8   8      120.05      118.10      9.14 o 
   4  -8   8      374.71      331.63     13.56 o 
   5  -8   8      123.02      113.23      9.88 o 
   6  -8   8       72.45       76.86      9.35 o 
   7  -8   8       15.04       15.12      7.84 o 
  -8  -7   8       14.02       16.33      7.04 o 
  -7  -7   8        6.51       11.33      4.05 o 
  -6  -7   8       83.32       89.14      5.87 o 
  -5  -7   8      119.70      126.77      5.99 o 
  -4  -7   8       33.15       43.83      4.94 o 
  -3  -7   8      237.80      222.57      6.79 o 
  -2  -7   8      342.21      328.18      7.62 o 
  -1  -7   8      112.92      118.91      8.51 o 
   0  -7   8        4.36        8.57      4.73 o 
   1  -7   8      118.29      144.66      9.00 o 
   2  -7   8        2.63        0.67      4.54 o 
   3  -7   8        1.22       -1.47      4.46 o 
   4  -7   8      169.08      157.28     10.11 o 
   5  -7   8      270.91      272.54     13.17 o 
   6  -7   8       89.63      119.47     10.63 o 
   7  -7   8       31.41       28.12      8.47 o 
  -9  -6   8       12.72        9.17      7.17 o 
  -8  -6   8        0.07       -4.00      5.79 o 
  -7  -6   8        7.18        1.97      3.45 o 
  -6  -6   8        6.41        7.91      3.77 o 
  -5  -6   8      266.36      241.52      7.42 o 
  -4  -6   8       60.12       63.75      4.52 o 
  -3  -6   8      114.35      122.81      5.27 o 
  -2  -6   8      425.25      443.69      8.55 o 
  -1  -6   8     1191.31     1181.66     14.21 o 
   0  -6   8      467.08      477.00     13.41 o 
   1  -6   8      817.21      735.39     16.88 o 
   2  -6   8      327.31      333.75     11.94 o 
   3  -6   8        9.52       17.20      5.32 o 
   4  -6   8        1.79        6.02      5.08 o 
   5  -6   8      180.53      203.60     12.12 o 
   6  -6   8       62.82       66.69      8.99 o 
   7  -6   8       70.23       77.20      9.85 o 
  -9  -5   8        6.91       11.63      7.27 o 
  -8  -5   8       45.20       46.99      8.41 o 
  -7  -5   8       20.08       22.49      4.02 o 
  -6  -5   8       43.28       37.28      7.73 o 
  -5  -5   8       11.38        8.65      2.96 o 
  -4  -5   8        9.80       11.14      6.98 o 
  -3  -5   8       77.33       77.14      4.23 o 
  -2  -5   8       92.37       70.89      3.99 o 
  -1  -5   8      869.64      827.28     11.19 o 
   0  -5   8      713.66      729.22      9.99 o 
   1  -5   8      193.96      183.09      8.77 o 
   2  -5   8     1000.20      945.96     19.48 o 
   3  -5   8       24.10       17.37      5.35 o 
   4  -5   8       18.69       15.73      5.47 o 
   5  -5   8        0.26       -2.11      4.85 o 
   6  -5   8        1.25       -5.53      5.66 o 
   7  -5   8        4.94        1.78      6.90 o 
   8  -5   8       23.97       15.52      8.57 o 
  -9  -4   8        5.99       11.73      6.96 o 
  -8  -4   8       41.43       52.89      8.30 o 
  -7  -4   8      104.97      107.15      9.69 o 
  -6  -4   8       85.21       87.11      5.11 o 
  -5  -4   8      170.82      178.18     12.09 o 
  -4  -4   8       48.51       50.47      3.86 o 
  -3  -4   8      489.49      492.08     15.54 o 
  -2  -4   8      270.16      305.17      9.76 o 
  -1  -4   8       26.14       19.78      2.58 o 
   0  -4   8      337.88      339.08      8.31 o 
   1  -4   8       29.68       25.91      2.61 o 
   2  -4   8      685.12      695.58     16.38 o 
   3  -4   8      290.40      310.48     11.71 o 
   4  -4   8       12.65        5.95      4.82 o 
   5  -4   8      332.75      357.02     14.25 o 
   6  -4   8      174.92      175.26     11.66 o 
   7  -4   8       84.61       72.64      9.72 o 
   8  -4   8        2.95      -10.47      6.98 o 
  -9  -3   8        0.00       -2.53      5.80 o 
  -8  -3   8        8.43        7.66      5.81 o 
  -7  -3   8       10.99        8.06      5.38 o 
  -6  -3   8       39.56       49.17      6.78 o 
  -5  -3   8      278.04      282.77      7.11 o 
  -4  -3   8      685.45      627.86     10.23 o 
  -3  -3   8      584.02      580.40      9.48 o 
  -2  -3   8      238.26      261.23      6.15 o 
  -1  -3   8       96.85       77.60      3.86 o 
   0  -3   8        5.26       14.36      2.34 o 
   1  -3   8       57.42       59.09      3.58 o 
   2  -3   8       70.57       79.31      4.13 o 
   3  -3   8      719.66      754.31     17.66 o 
   4  -3   8       64.48       59.66      6.94 o 
   5  -3   8      161.18      174.59     10.64 o 
   6  -3   8      487.92      465.57     16.84 o 
   7  -3   8      174.92      157.18     12.10 o 
   8  -3   8       48.60       37.34      9.06 o 
 -10  -2   8        8.22        9.06      7.34 o 
  -9  -2   8        6.92       14.09      6.53 o 
  -8  -2   8       52.79       57.73      8.26 o 
  -7  -2   8      104.15       95.32      9.03 o 
  -6  -2   8        0.15       -5.59      3.73 o 
  -5  -2   8       68.04       69.19      6.87 o 
  -4  -2   8      586.34      552.50      9.15 o 
  -3  -2   8      144.79      138.65      4.82 o 
  -2  -2   8       23.27       21.70      2.58 o 
  -1  -2   8       26.97       13.16      2.33 o 
   0  -2   8      891.20      911.57     11.85 o 
   1  -2   8      466.42      469.79      9.45 o 
   2  -2   8     1172.65     1155.22     14.58 o 
   3  -2   8       12.80       21.48      5.66 o 
   4  -2   8        0.12       -4.73      3.76 o 
   5  -2   8       76.53       66.41      7.69 o 
   6  -2   8      119.54      136.32     10.60 o 
   7  -2   8       21.17       18.31      7.14 o 
 -10  -1   8       14.56       12.89      6.91 o 
  -9  -1   8       22.33       23.07      7.14 o 
  -8  -1   8       31.01       25.00      6.58 o 
  -7  -1   8      245.48      230.36     11.83 o 
  -6  -1   8      125.03      108.24      8.53 o 
  -5  -1   8        5.07        6.73      4.16 o 
  -4  -1   8       95.66       98.29      4.20 o 
  -3  -1   8      104.14      113.35      4.25 o 
  -2  -1   8        6.11        3.54      1.93 o 
  -1  -1   8       93.59       80.99      4.03 o 
   0  -1   8     1677.25     1692.20     17.91 o 
   1  -1   8     1997.89     2021.30     54.53 o 
   2  -1   8     1183.23     1189.64     15.27 o 
   3  -1   8     1484.02     1525.38     18.80 o 
   4  -1   8      145.90      138.73      6.56 o 
   5  -1   8      542.04      520.94     16.59 o 
   6  -1   8        5.97        3.47      5.69 o 
   7  -1   8       17.90       14.97      7.27 o 
 -10   0   8       14.36       12.71      7.42 o 
  -9   0   8       16.63       14.22      6.82 o 
  -8   0   8        2.84        4.85      5.39 o 
  -7   0   8       67.76       88.51      8.82 o 
  -6   0   8      252.91      265.93     28.51 o 
  -5   0   8      111.70      107.88      7.91 o 
  -4   0   8      265.22      257.01     10.43 o 
  -3   0   8       53.59       56.66      3.27 o 
  -2   0   8       40.22       39.82      3.04 o 
  -1   0   8        4.14        2.76      2.01 o 
   0   0   8       17.00       23.62      2.83 o 
   1   0   8      961.27      935.54     19.93 o 
   2   0   8     1347.72     1356.17     17.16 o 
   3   0   8     1777.38     1811.23     21.50 o 
   4   0   8       94.36       99.39      6.14 o 
   5   0   8        9.40        2.09      5.69 o 
   6   0   8      115.01      115.31      9.98 o 
   7   0   8        0.92        1.75      6.30 o 
 -10   1   8        2.89       12.06      7.23 o 
  -9   1   8        0.47       -6.27      5.18 o 
  -8   1   8        0.41       -2.57      5.06 o 
  -7   1   8       14.38       15.63      7.35 o 
  -6   1   8      255.74      234.87      8.04 o 
  -5   1   8      244.25      235.38     10.40 o 
  -4   1   8      799.90      767.14     18.08 o 
  -3   1   8      924.03      846.38     18.53 o 
  -2   1   8      626.71      631.84      9.43 o 
  -1   1   8      185.36      183.75      5.82 o 
   0   1   8      158.06      171.09      5.64 o 
   1   1   8       75.75       78.70      7.32 o 
   2   1   8        1.30       -1.15      2.77 o 
   3   1   8        6.74        4.70      3.30 o 
   4   1   8      246.35      237.08      8.27 o 
   5   1   8       35.90       25.91      5.86 o 
   6   1   8      252.47      241.64     12.93 o 
   7   1   8       26.85       28.03      7.76 o 
 -10   2   8        0.33       -1.08      6.45 o 
  -9   2   8        0.40        0.33      5.94 o 
  -8   2   8        0.83        2.84      5.50 o 
  -7   2   8        0.05       -0.98      3.50 o 
  -6   2   8        9.83        9.98      3.89 o 
  -5   2   8        3.27        0.26      3.26 o 
  -4   2   8      150.87      168.49      8.98 o 
  -3   2   8      956.73      966.66     20.70 o 
  -2   2   8      242.94      231.78      9.81 o 
  -1   2   8      661.84      646.82     14.83 o 
   0   2   8     1169.85     1116.78     14.69 o 
   1   2   8     1217.16     1161.87     15.65 o 
   2   2   8        7.01        2.54      4.05 o 
   3   2   8       92.69       91.67      5.95 o 
   4   2   8      149.69      148.44     14.38 o 
   5   2   8       31.14       24.43      4.97 o 
   6   2   8       17.38       20.43      5.36 o 
 -10   3   8        8.78       17.33      7.73 o 
  -9   3   8       12.47       14.72      6.84 o 
  -8   3   8       52.66       57.26      6.36 o 
  -7   3   8       39.66       43.48      5.75 o 
  -6   3   8       44.83       52.91      5.55 o 
  -5   3   8      124.52      121.01     10.34 o 
  -4   3   8      212.66      199.21     10.04 o 
  -3   3   8      361.50      344.45     12.49 o 
  -2   3   8      619.66      590.90     16.25 o 
  -1   3   8      362.05      356.80      7.74 o 
   0   3   8        5.45        5.17      3.12 o 
   1   3   8       69.33       63.65      5.63 o 
   2   3   8       15.50       25.78      5.72 o 
   3   3   8      106.25      112.28      6.66 o 
   4   3   8      204.38      200.51      8.41 o 
   5   3   8       10.68        2.75      7.94 o 
   6   3   8       21.56       28.69      5.83 o 
  -9   4   8       11.15        3.68      5.16 o 
  -8   4   8       34.96       38.37      6.02 o 
  -7   4   8       39.09       45.48      8.72 o 
  -6   4   8       38.54       38.63      5.44 o 
  -5   4   8       63.69       70.59      6.00 o 
  -4   4   8      278.54      269.31     12.11 o 
  -3   4   8       54.68       63.58      7.43 o 
  -2   4   8        1.13        2.57      4.45 o 
  -1   4   8      227.95      222.12     11.24 o 
   0   4   8       35.11       33.88      3.82 o 
   1   4   8       19.85       21.81      6.55 o 
   2   4   8      151.37      160.54     10.90 o 
   3   4   8      216.45      240.35     13.61 o 
   4   4   8      304.02      339.47     16.40 o 
   5   4   8      104.41      123.84     13.19 o 
   6   4   8       37.03       49.80     19.77 o 
  -9   5   8        3.76       -0.16      6.09 o 
  -8   5   8        0.07       -6.32      4.21 o 
  -7   5   8       14.11       11.44      4.92 o 
  -6   5   8       12.67        8.52      4.57 o 
  -5   5   8       30.70       27.69      5.06 o 
  -4   5   8      286.02      304.22     13.06 o 
  -3   5   8      614.90      626.43     18.25 o 
  -2   5   8       28.41       31.13      6.58 o 
  -1   5   8       11.35       17.65      6.15 o 
   0   5   8        7.06       15.26      5.82 o 
   1   5   8       49.28       58.12      8.69 o 
   2   5   8       57.41       51.65      8.82 o 
   3   5   8       39.84       40.18      8.82 o 
   4   5   8       53.45       52.49     10.51 o 
   5   5   8       87.93       91.07     12.83 o 
  -9   6   8       18.77       22.56      6.43 o 
  -8   6   8        6.55       11.46      5.40 o 
  -7   6   8       10.06       -3.29      4.57 o 
  -6   6   8       18.21       22.28      7.32 o 
  -5   6   8        0.08        3.08      4.31 o 
  -4   6   8       40.08       35.44      7.04 o 
  -3   6   8       14.65       18.85      6.31 o 
  -2   6   8       64.75       55.34      8.35 o 
  -1   6   8      151.53      164.61     11.12 o 
   0   6   8      676.47      628.18     19.80 o 
   1   6   8      112.58      144.95     12.11 o 
   2   6   8      139.27      154.86     11.90 o 
   3   6   8       35.80       35.30      9.06 o 
   4   6   8        1.59        0.12      7.92 o 
  -8   7   8        9.12        1.85      5.47 o 
  -7   7   8        2.79        0.98      5.06 o 
  -6   7   8       13.00       11.16      5.15 o 
  -5   7   8       64.72       57.34      6.46 o 
  -4   7   8       29.71       32.26      7.11 o 
  -3   7   8       17.06       15.75      6.62 o 
  -2   7   8      194.18      191.46     11.86 o 
  -1   7   8       25.24       16.93      7.25 o 
   0   7   8      275.58      295.12     14.83 o 
   1   7   8      180.27      190.68     12.91 o 
   2   7   8       15.14       16.55      8.05 o 
   3   7   8       71.64       73.11     11.22 o 
  -7   8   8        9.28        4.60      5.39 o 
  -6   8   8        6.58        2.45      5.19 o 
  -5   8   8       11.89       17.55      9.23 o 
  -4   8   8       22.17       11.51      6.91 o 
  -3   8   8       88.17       92.43     10.07 o 
  -2   8   8       12.50        5.08      6.35 o 
  -1   8   8        1.07       -0.47      6.46 o 
   0   8   8        2.81        3.06      6.94 o 
   1   8   8       65.98       65.88     10.34 o 
   2   8   8        0.76       -6.86      7.22 o 
  -6   9   8       17.15       28.63      6.34 o 
  -5   9   8       59.97       57.95      7.39 o 
  -4   9   8       46.98       37.59      8.27 o 
  -3   9   8       30.56       22.90      7.70 o 
  -2   9   8       66.93       69.96      9.86 o 
  -1   9   8        8.64        9.44      7.54 o 
   0   9   8        8.22       16.41      8.06 o 
  -4  10   8        1.40        6.14      7.11 o 
  -3  10   8        0.59        1.48      6.86 o 
  -2  10   8       18.63       12.15      7.64 o 
  -3 -13   9        4.19        5.30      6.17 o 
  -2 -13   9        0.61       -2.52      6.58 o 
  -1 -13   9       12.74       19.87      7.74 o 
   0 -13   9        3.42        6.88      7.32 o 
   1 -13   9       11.44       14.23      7.88 o 
   2 -13   9       47.98       53.06      9.67 o 
   3 -13   9        8.27       11.50      7.78 o 
  -4 -12   9       27.30       36.51      7.64 o 
  -3 -12   9        0.40       -1.93      5.65 o 
  -2 -12   9        0.33        0.50      5.99 o 
  -1 -12   9        4.17        1.65      6.16 o 
   0 -12   9        6.41        5.76      6.67 o 
   1 -12   9        1.66       -8.81      5.99 o 
   2 -12   9       53.89       51.39      8.95 o 
   3 -12   9       60.72       66.78      7.04 o 
   4 -12   9       31.48       37.88      6.34 o 
  -6 -11   9        1.51       -1.36      5.91 o 
  -5 -11   9       12.08        3.59      6.22 o 
  -4 -11   9       32.38       32.03      7.09 o 
  -3 -11   9       37.67       27.58      7.15 o 
  -2 -11   9        1.10        1.28      5.70 o 
  -1 -11   9       34.55       34.24      7.50 o 
   0 -11   9        0.50       -5.54      5.73 o 
   1 -11   9        4.77        5.86      6.10 o 
   2 -11   9       19.09       11.29      6.95 o 
   3 -11   9      101.30       90.11      8.33 o 
   4 -11   9       45.65       40.12      6.21 o 
   5 -11   9        3.96        2.23      5.07 o 
  -6 -10   9        0.00        0.67      4.04 o 
  -5 -10   9        0.48        6.91      5.81 o 
  -4 -10   9        4.47        1.00      5.32 o 
  -3 -10   9       74.64       89.30      9.11 o 
  -2 -10   9       34.19       43.55      7.42 o 
  -1 -10   9       25.69       23.86      6.60 o 
   0 -10   9       62.38       60.62      8.25 o 
   1 -10   9        1.26        1.67      5.84 o 
   2 -10   9       87.94       88.91      9.39 o 
   3 -10   9       41.37       39.31      7.83 o 
   4 -10   9        8.36       14.91      7.11 o 
   5 -10   9        0.16       -5.66      6.41 o 
   6 -10   9        6.37       14.55      7.99 o 
  -7  -9   9       10.14       11.11      4.56 o 
  -6  -9   9        0.13        0.17      4.30 o 
  -5  -9   9        5.78        3.96      3.58 o 
  -4  -9   9        6.82        8.74      5.54 o 
  -3  -9   9        7.93        1.32      5.26 o 
  -2  -9   9      175.43      187.13     10.84 o 
  -1  -9   9       20.75       11.89      5.82 o 
   0  -9   9      319.26      297.05     13.07 o 
   1  -9   9      210.78      209.80     11.30 o 
   2  -9   9      132.20      132.16      9.86 o 
   3  -9   9       98.34       78.56      8.91 o 
   4  -9   9       22.69       15.52      7.00 o 
   5  -9   9       20.08        8.73      6.90 o 
   6  -9   9       13.37       18.61      8.00 o 
  -8  -8   9        6.61        2.36      6.61 o 
  -7  -8   9       33.65       36.70      5.17 o 
  -6  -8   9        2.17       -0.81      3.46 o 
  -5  -8   9       10.27       10.24      3.71 o 
  -4  -8   9       37.36       42.90      4.56 o 
  -3  -8   9       89.17      103.55      7.98 o 
  -2  -8   9       14.95       11.18      5.39 o 
  -1  -8   9        0.05       -2.25      4.85 o 
   0  -8   9        6.84        4.41      5.12 o 
   1  -8   9       23.46       23.45      5.95 o 
   2  -8   9       61.77       48.72      7.04 o 
   3  -8   9       88.87      120.60      9.56 o 
   4  -8   9      311.20      306.79     13.54 o 
   5  -8   9      236.48      229.52     13.09 o 
   6  -8   9       36.48       21.67      7.88 o 
   7  -8   9        3.21        3.07      7.79 o 
  -8  -7   9        2.70       -2.25      6.29 o 
  -7  -7   9       13.22       11.41      4.08 o 
  -6  -7   9       11.04       14.39      3.97 o 
  -5  -7   9        8.36        8.56      3.59 o 
  -4  -7   9      139.90      156.10      6.46 o 
  -3  -7   9      473.40      501.17     10.13 o 
  -2  -7   9      878.03      858.13     19.70 o 
  -1  -7   9      368.23      348.48     12.80 o 
   0  -7   9      661.82      652.26     17.02 o 
   1  -7   9       40.94       43.30      6.44 o 
   2  -7   9        1.15        4.66      5.03 o 
   3  -7   9        3.36        5.92      5.38 o 
   4  -7   9      128.94      128.72      9.90 o 
   5  -7   9      155.01      157.88     11.58 o 
   6  -7   9       62.19       58.54      9.18 o 
   7  -7   9       30.09       13.14      8.36 o 
  -8  -6   9        6.37        7.72      6.68 o 
  -7  -6   9        8.45        1.79      3.53 o 
  -6  -6   9       11.81       14.91      3.71 o 
  -5  -6   9        6.60        2.42      3.56 o 
  -4  -6   9      110.49      112.61      5.63 o 
  -3  -6   9      297.09      301.27      7.79 o 
  -2  -6   9      988.06      962.26     13.53 o 
  -1  -6   9      131.97      121.43      8.65 o 
   0  -6   9      104.90       98.25      7.75 o 
   1  -6   9      206.09      202.59     10.15 o 
   2  -6   9       58.91       62.78      7.04 o 
   3  -6   9      436.39      414.89     14.45 o 
   4  -6   9       13.51        4.11      5.86 o 
   5  -6   9      157.03      155.84     11.58 o 
   6  -6   9      115.11      123.39     11.27 o 
   7  -6   9       49.73       52.85      9.86 o 
  -9  -5   9       22.86       19.43      7.88 o 
  -8  -5   9       68.78       84.92     10.08 o 
  -7  -5   9       94.11       88.56      9.29 o 
  -6  -5   9       17.73       21.07      9.33 o 
  -5  -5   9        4.44        6.54      3.05 o 
  -4  -5   9       88.79       91.67      4.99 o 
  -3  -5   9       82.87       83.95      4.65 o 
  -2  -5   9        0.53        0.78      2.34 o 
  -1  -5   9      522.18      555.83      9.40 o 
   0  -5   9      429.12      417.08     12.58 o 
   1  -5   9     1455.03     1415.81     24.95 o 
   2  -5   9       53.39       48.48      6.37 o 
   3  -5   9      148.15      159.04     10.12 o 
   4  -5   9      136.34      130.18      9.82 o 
   5  -5   9        5.01        7.45      6.13 o 
   6  -5   9        5.40        0.61      6.46 o 
   7  -5   9        0.24       -9.98      6.65 o 
  -9  -4   9        0.80        2.32      6.64 o 
  -8  -4   9      115.65      140.90     11.51 o 
  -7  -4   9      145.13      135.41     10.25 o 
  -6  -4   9      165.88      168.85     10.29 o 
  -5  -4   9       55.86       65.32     11.25 o 
  -4  -4   9      346.76      371.43      8.37 o 
  -3  -4   9       56.43       80.54      6.71 o 
  -2  -4   9        3.29       -0.18      2.24 o 
  -1  -4   9      155.82      174.78      6.27 o 
   0  -4   9       99.11       95.60      4.37 o 
   1  -4   9      860.18      813.61     17.79 o 
   2  -4   9      866.41      870.64     19.42 o 
   3  -4   9       65.54       58.17      6.81 o 
   4  -4   9      455.08      469.48     15.84 o 
   5  -4   9      207.79      196.88     11.77 o 
   6  -4   9      151.52      157.72     11.54 o 
   7  -4   9       53.77       51.52      9.40 o 
  -9  -3   9       12.85        7.22      6.53 o 
  -8  -3   9       37.54       44.20      8.07 o 
  -7  -3   9       45.94       50.23      7.94 o 
  -6  -3   9       44.12       50.06      7.29 o 
  -5  -3   9       26.05       28.79      3.49 o 
  -4  -3   9       33.77       32.48      4.28 o 
  -3  -3   9      178.70      191.45     11.42 o 
  -2  -3   9      100.24       87.41      4.52 o 
  -1  -3   9      288.30      282.93      6.73 o 
   0  -3   9       32.19       24.10      2.99 o 
   1  -3   9       51.73       42.68      4.84 o 
   2  -3   9      283.05      302.99     11.56 o 
   3  -3   9       92.76      103.12      8.18 o 
   4  -3   9        7.83        8.25      5.21 o 
   5  -3   9      132.70      139.96     10.34 o 
   6  -3   9      111.98      106.61     10.31 o 
   7  -3   9      118.57      117.56     11.54 o 
  -9  -2   9       20.03       12.71      6.98 o 
  -8  -2   9        6.68        4.45      5.82 o 
  -7  -2   9        2.12       -1.54      4.82 o 
  -6  -2   9       91.31      110.05      9.25 o 
  -5  -2   9      100.12      102.66      8.39 o 
  -4  -2   9      109.68      114.12      4.82 o 
  -3  -2   9      261.69      277.97      7.45 o 
  -2  -2   9       13.70       12.06      2.57 o 
  -1  -2   9      656.23      676.73     15.38 o 
   0  -2   9     1448.57     1507.00     27.90 o 
   1  -2   9      810.93      799.69     11.90 o 
   2  -2   9      186.24      181.10      6.28 o 
   3  -2   9      223.84      232.44     10.90 o 
   4  -2   9      202.65      198.51     10.88 o 
   5  -2   9       15.36       13.77      5.94 o 
   6  -2   9        7.13        9.24      6.07 o 
   7  -2   9       49.79       47.97      9.09 o 
 -10  -1   9        3.52        0.95      6.63 o 
  -9  -1   9        7.29       -0.32      5.96 o 
  -8  -1   9       39.88       38.83      7.82 o 
  -7  -1   9        7.36        2.86      5.05 o 
  -6  -1   9      222.94      219.22     11.19 o 
  -5  -1   9        0.42       -2.98      3.82 o 
  -4  -1   9      121.31      123.60      8.02 o 
  -3  -1   9        0.03       -2.60      2.07 o 
  -2  -1   9       67.51       65.66      3.89 o 
  -1  -1   9        7.69        8.76      2.63 o 
   0  -1   9      758.08      782.06     11.66 o 
   1  -1   9      666.41      639.15     10.79 o 
   2  -1   9      616.81      637.87     11.31 o 
   3  -1   9      167.71      163.35      6.75 o 
   4  -1   9      214.93      229.25     11.50 o 
   5  -1   9       38.13       56.15      7.80 o 
   6  -1   9       31.86       35.35      7.60 o 
   7  -1   9        0.05       -8.96      5.97 o 
 -10   0   9        0.13        6.02      7.16 o 
  -9   0   9        0.35        1.25      6.25 o 
  -8   0   9        7.02       12.09      6.35 o 
  -7   0   9        8.07        4.91      5.60 o 
  -6   0   9      167.52      167.43     10.27 o 
  -5   0   9      715.94      709.55     18.97 o 
  -4   0   9        1.27        2.95      3.81 o 
  -3   0   9      541.86      503.18     14.42 o 
  -2   0   9      651.74      661.09     16.45 o 
  -1   0   9      646.59      613.04      9.96 o 
   0   0   9       59.32       46.36      3.80 o 
   1   0   9      140.65      129.32      5.65 o 
   2   0   9      190.03      176.70      7.34 o 
   3   0   9      215.95      223.53      8.94 o 
   4   0   9      196.22      205.78      7.94 o 
   5   0   9      113.09      141.13     10.46 o 
   6   0   9       52.81       63.01      8.69 o 
 -10   1   9        3.33        6.38      7.16 o 
  -9   1   9        0.28        2.21      6.52 o 
  -8   1   9        1.28       -3.52      5.22 o 
  -7   1   9        3.29        4.25      5.24 o 
  -6   1   9        8.38        6.66      5.01 o 
  -5   1   9     1125.01     1002.65     23.07 o 
  -4   1   9      681.45      701.63     18.04 o 
  -3   1   9      257.34      235.21     10.18 o 
  -2   1   9     1027.24     1017.64     27.82 o 
  -1   1   9      476.60      460.46      8.76 o 
   0   1   9     1030.09     1024.68     14.12 o 
   1   1   9       12.99       13.86      3.64 o 
   2   1   9      136.21      137.07      7.62 o 
   3   1   9      132.21      159.40      8.58 o 
   4   1   9       69.43       81.82      6.24 o 
   5   1   9      100.63      106.49      9.63 o 
   6   1   9       39.09       52.86      8.48 o 
 -10   2   9       11.37        4.90      7.34 o 
  -9   2   9       14.23       11.17      7.23 o 
  -8   2   9       16.37       29.22      7.40 o 
  -7   2   9       22.50       16.23      4.97 o 
  -6   2   9       42.65       44.53      5.42 o 
  -5   2   9       45.99       69.33      7.75 o 
  -4   2   9      633.88      613.75     17.34 o 
  -3   2   9        1.76        0.37      3.98 o 
  -2   2   9      460.97      410.28     13.66 o 
  -1   2   9      239.15      249.04      6.80 o 
   0   2   9      101.89      106.45      5.50 o 
   1   2   9      228.21      223.09      7.29 o 
   2   2   9       66.54       82.31      5.63 o 
   3   2   9       14.97       14.50      4.06 o 
   4   2   9        2.20       -5.05      3.37 o 
   5   2   9        7.17       -3.49      4.01 o 
   6   2   9        0.30       -0.80      6.00 o 
  -9   3   9       42.45       54.86      9.45 o 
  -8   3   9       17.89       12.46      5.18 o 
  -7   3   9       65.07       54.07     13.84 o 
  -6   3   9       96.18       97.61      7.16 o 
  -5   3   9      146.01      138.12      9.50 o 
  -4   3   9       87.78       74.42      7.81 o 
  -3   3   9       26.81       20.84      5.77 o 
  -2   3   9      101.27       99.92      8.05 o 
  -1   3   9      430.97      405.53     14.04 o 
   0   3   9      238.09      235.21      7.38 o 
   1   3   9      422.87      457.50     28.02 o 
   2   3   9      309.20      306.40      9.15 o 
   3   3   9      232.61      237.02      8.72 o 
   4   3   9       76.87       93.13      7.01 o 
   5   3   9       18.10       19.27      5.40 o 
  -9   4   9       12.25       21.64      7.92 o 
  -8   4   9        5.18        7.60      5.25 o 
  -7   4   9        7.84        2.03      4.61 o 
  -6   4   9       48.04       57.88      6.33 o 
  -5   4   9      186.09      181.83     10.71 o 
  -4   4   9      208.09      206.66     11.29 o 
  -3   4   9        4.19        3.78      4.81 o 
  -2   4   9        1.07        7.01      4.98 o 
  -1   4   9      400.06      402.57     14.76 o 
   0   4   9       52.74       54.53      4.68 o 
   1   4   9        8.95       17.42      4.23 o 
   2   4   9      112.87      121.07      6.96 o 
   3   4   9      178.43      191.55      8.37 o 
   4   4   9       81.21       97.41      7.70 o 
   5   4   9       71.57       74.92      7.39 o 
  -9   5   9        0.40       -7.54      5.02 o 
  -8   5   9        0.57       -4.65      4.86 o 
  -7   5   9        0.18        6.02      4.97 o 
  -6   5   9       17.46       10.90      7.16 o 
  -5   5   9        2.73        7.38      5.82 o 
  -4   5   9       36.43       31.07      6.76 o 
  -3   5   9        6.88       12.13      5.78 o 
  -2   5   9      106.27      104.42      9.58 o 
  -1   5   9      139.01      154.09     10.60 o 
   0   5   9       10.34       11.87      6.24 o 
   1   5   9      258.53      277.99      9.00 o 
   2   5   9       56.86       75.92     11.61 o 
   3   5   9       33.24       32.91      5.25 o 
   4   5   9       62.45       74.69      7.03 o 
  -8   6   9        6.63        3.40      5.48 o 
  -7   6   9        6.38        2.05      4.96 o 
  -6   6   9       13.64        5.69      6.75 o 
  -5   6   9        2.29        0.92      5.53 o 
  -4   6   9       40.83       30.84      7.37 o 
  -3   6   9      256.20      244.58     12.99 o 
  -2   6   9       67.16       51.34      8.22 o 
  -1   6   9      187.81      175.97     11.78 o 
   0   6   9      112.62      137.38     11.91 o 
   1   6   9      113.36      138.66     12.18 o 
   2   6   9       97.23       99.49     11.61 o 
   3   6   9       15.84       13.02      8.64 o 
  -8   7   9       22.14       15.78      6.47 o 
  -7   7   9        2.78        5.57      5.43 o 
  -6   7   9        0.21        3.28      7.69 o 
  -5   7   9        0.14        0.74      5.98 o 
  -4   7   9       37.40       33.55      7.65 o 
  -3   7   9        4.44       -1.74      5.73 o 
  -2   7   9        1.46       -5.06      5.53 o 
  -1   7   9       10.95        8.46      6.57 o 
   0   7   9       42.93       48.01      8.83 o 
   1   7   9       17.95       17.19      8.03 o 
   2   7   9       71.05       75.85     11.33 o 
  -7   8   9        6.53        9.80      6.07 o 
  -6   8   9       18.33       13.28      5.97 o 
  -4   8   9       94.52       63.75      9.65 o 
  -3   8   9      100.16       83.54     10.36 o 
  -2   8   9       10.13       12.48      7.26 o 
  -1   8   9        1.94        0.53      6.49 o 
   0   8   9       13.01       11.47      7.86 o 
   1   8   9        1.06       -2.53      6.84 o 
  -5   9   9        6.25        8.41      7.15 o 
  -4   9   9        8.99        4.76      6.87 o 
  -3   9   9       41.87       53.78      9.72 o 
  -2   9   9       12.19       15.12      7.94 o 
  -1   9   9        4.20        3.85      7.04 o 
  -2 -13  10        1.50        7.09      7.27 o 
  -1 -13  10        2.93        9.13      7.77 o 
   0 -13  10        5.48        4.70      7.23 o 
   1 -13  10       29.13       30.23      8.86 o 
   2 -13  10       27.75       19.82      8.51 o 
  -4 -12  10       11.59        9.23      6.70 o 
  -3 -12  10        2.27        2.62      6.54 o 
  -2 -12  10        5.24        2.49      6.56 o 
  -1 -12  10        3.36        0.71      6.60 o 
   0 -12  10        1.03       -0.57      6.48 o 
   1 -12  10        9.88       12.56      7.23 o 
   2 -12  10       58.73       70.17     10.07 o 
   3 -12  10       57.30       48.91      9.34 o 
   4 -12  10       22.96       23.93     11.31 o 
  -5 -11  10       28.95       27.62      7.51 o 
  -4 -11  10       55.05       59.69      8.71 o 
  -3 -11  10        2.69        8.87      6.45 o 
  -2 -11  10       29.22       23.02      7.35 o 
  -1 -11  10       11.71       20.28      7.29 o 
   0 -11  10        4.50        6.44      6.37 o 
   1 -11  10        7.50       -2.47      6.14 o 
   2 -11  10        0.33        2.40      6.45 o 
   3 -11  10       23.46       21.62      7.76 o 
   4 -11  10        1.64       -2.40      7.16 o 
   5 -11  10        9.94       14.87      5.65 o 
  -6 -10  10        0.33       -4.30      5.56 o 
  -5 -10  10        2.74        0.08      5.66 o 
  -4 -10  10       78.64       75.94      9.11 o 
  -3 -10  10       59.39       72.60      9.09 o 
  -2 -10  10       41.37       54.21      8.04 o 
  -1 -10  10       77.78       77.04      8.98 o 
   0 -10  10       38.10       35.54      7.58 o 
   1 -10  10      161.22      159.01     11.34 o 
   2 -10  10      127.92      111.82     10.31 o 
   3 -10  10        5.07       -3.84      5.98 o 
   4 -10  10        1.32       -6.02      6.32 o 
   5 -10  10        0.35       -5.66      6.81 o 
  -7  -9  10        0.35        1.78      4.19 o 
  -6  -9  10        3.82        2.94      4.05 o 
  -5  -9  10        4.08        4.24      3.77 o 
  -4  -9  10        3.49       -0.03      5.27 o 
  -3  -9  10       46.25       29.41      6.71 o 
  -2  -9  10        1.57       -1.59      5.16 o 
  -1  -9  10       74.06       56.75      7.90 o 
   0  -9  10       23.57       21.10      6.42 o 
   1  -9  10       31.02       37.78      7.12 o 
   2  -9  10       92.67      107.68      9.70 o 
   3  -9  10      123.69      122.98     10.47 o 
   4  -9  10       36.87       13.39      7.02 o 
   5  -9  10       42.28       41.64      8.70 o 
   6  -9  10        0.29       -3.21      7.40 o 
  -7  -8  10        0.60        2.18      4.05 o 
  -6  -8  10        7.55        7.23      4.06 o 
  -5  -8  10       56.38       59.50      7.68 o 
  -4  -8  10       67.33       74.79      5.91 o 
  -3  -8  10       14.35       15.97      5.81 o 
  -2  -8  10      144.67      140.20      9.88 o 
  -1  -8  10      103.50      106.36      8.95 o 
   0  -8  10        0.10       -5.73      4.69 o 
   1  -8  10        2.00        1.80      5.15 o 
   2  -8  10       81.21       80.32      8.46 o 
   3  -8  10      176.16      138.57     10.34 o 
   4  -8  10      127.30      137.74     10.94 o 
   5  -8  10       25.79       15.99      7.53 o 
   6  -8  10        9.25       10.91      7.79 o 
  -8  -7  10        6.02        4.42      6.58 o 
  -7  -7  10        4.06        7.68      4.08 o 
  -6  -7  10        0.42       -1.80      3.26 o 
  -5  -7  10       39.95       41.86      7.89 o 
  -4  -7  10      113.31      117.17      5.98 o 
  -3  -7  10      215.52      197.07     14.09 o 
  -2  -7  10      314.84      318.69     12.88 o 
  -1  -7  10      165.67      192.77     10.50 o 
   0  -7  10       66.97       63.83      7.20 o 
   1  -7  10       21.81       23.64      6.04 o 
   2  -7  10       81.90       86.61      8.38 o 
   3  -7  10        3.39        4.05      5.49 o 
   4  -7  10      106.74      106.44      9.89 o 
   5  -7  10       63.58       63.06      9.14 o 
   6  -7  10       94.21       89.66     10.76 o 
  -8  -6  10        8.73       10.67      7.11 o 
  -7  -6  10        6.89        3.63      5.74 o 
  -6  -6  10       36.68       41.97      4.67 o 
  -5  -6  10       27.58       30.22      4.30 o 
  -4  -6  10        6.27        4.81      3.30 o 
  -3  -6  10        1.30       -1.47      2.67 o 
  -2  -6  10      201.66      228.17      7.02 o 
  -1  -6  10      788.79      775.67     18.43 o 
   0  -6  10      132.11      141.24      9.02 o 
   1  -6  10       88.77       79.64      7.49 o 
   2  -6  10      317.41      328.56     13.10 o 
   3  -6  10       61.90       69.23      8.16 o 
   4  -6  10       11.02        5.92      6.19 o 
   5  -6  10       47.78       43.91      8.60 o 
   6  -6  10       11.55        3.98      7.64 o 
  -8  -5  10       51.64       60.63      9.22 o 
  -7  -5  10      181.36      181.51     11.70 o 
  -6  -5  10       91.90      102.84      9.38 o 
  -5  -5  10      217.81      211.66     10.28 o 
  -4  -5  10       49.24       46.17      5.51 o 
  -3  -5  10       25.89       23.06      3.54 o 
  -2  -5  10      327.13      311.52      7.76 o 
  -1  -5  10      648.55      658.79     10.88 o 
   0  -5  10      134.77      130.10      8.69 o 
   1  -5  10        4.62       -3.25      4.23 o 
   2  -5  10      426.01      468.58     14.93 o 
   3  -5  10      351.57      358.39     14.24 o 
   4  -5  10      363.00      366.32     14.88 o 
   5  -5  10      124.26      124.95     10.83 o 
   6  -5  10       69.53       70.29      9.72 o 
  -9  -4  10        4.76        8.64      7.22 o 
  -8  -4  10       18.04       24.89      7.82 o 
  -7  -4  10      276.47      280.15     13.75 o 
  -6  -4  10       29.15       34.46      7.05 o 
  -5  -4  10        1.46        0.57      2.88 o 
  -4  -4  10       34.64       45.11      4.22 o 
  -3  -4  10      114.71      146.71      5.85 o 
  -2  -4  10      341.94      343.85      8.04 o 
  -1  -4  10       20.55       15.50      3.96 o 
   0  -4  10      246.95      228.04     11.03 o 
   1  -4  10       34.69       38.34      5.99 o 
   2  -4  10      340.46      336.47     12.86 o 
   3  -4  10      488.95      476.44     15.48 o 
   4  -4  10      280.63      301.42     13.40 o 
   5  -4  10      228.82      221.80     13.00 o 
   6  -4  10       78.83       93.35     10.53 o 
  -9  -3  10        0.48       -9.04      6.22 o 
  -8  -3  10        7.76        5.04      6.34 o 
  -7  -3  10       36.91       33.46      7.18 o 
  -6  -3  10      150.65      119.73      9.28 o 
  -5  -3  10       10.94        8.05      4.95 o 
  -4  -3  10      405.15      428.35      9.06 o 
  -3  -3  10      573.76      578.47     10.36 o 
  -2  -3  10      486.70      482.54      9.36 o 
  -1  -3  10      450.86      447.61      8.86 o 
   0  -3  10        3.18        6.14      2.66 o 
   1  -3  10        7.44        6.01      4.62 o 
   2  -3  10      162.52      184.39      9.78 o 
   3  -3  10        0.56        0.69      4.55 o 
   4  -3  10        1.57        0.79      5.06 o 
   5  -3  10      116.03      121.90     10.33 o 
   6  -3  10       89.81       88.62     10.16 o 
  -9  -2  10        5.78        3.29      6.99 o 
  -8  -2  10        1.64        4.91      6.04 o 
  -7  -2  10        0.50        1.08      5.34 o 
  -6  -2  10      329.92      337.07     14.17 o 
  -5  -2  10       17.94        9.59      5.07 o 
  -4  -2  10       12.66       11.98      4.78 o 
  -3  -2  10      184.32      190.03      7.34 o 
  -2  -2  10      418.95      410.64      8.42 o 
  -1  -2  10      979.59     1019.64     13.81 o 
   0  -2  10      917.31      915.37     18.14 o 
   1  -2  10      265.61      257.88      7.24 o 
   2  -2  10      484.65      473.38     14.68 o 
   3  -2  10       34.26       43.84      6.38 o 
   4  -2  10        9.39       14.88      5.70 o 
   5  -2  10        4.37        2.32      5.66 o 
   6  -2  10       32.86       38.35      8.16 o 
  -9  -1  10        0.17       -4.08      6.46 o 
  -8  -1  10        0.54       -5.94      5.52 o 
  -7  -1  10      133.81      124.71      9.88 o 
  -6  -1  10       32.82       48.90      7.50 o 
  -5  -1  10        0.47        5.32      4.92 o 
  -4  -1  10      228.22      214.08     10.60 o 
  -3  -1  10        3.01       -3.20      3.33 o 
  -2  -1  10       34.46       31.13      3.42 o 
  -1  -1  10       11.88       14.43      3.07 o 
   0  -1  10      271.00      259.24      7.97 o 
   1  -1  10      212.31      219.27      6.99 o 
   2  -1  10      188.24      186.81     10.63 o 
   3  -1  10      202.71      177.37     10.13 o 
   4  -1  10       15.76       14.67      5.58 o 
   5  -1  10       93.37      104.20      9.81 o 
   6  -1  10        2.14       -4.71      5.78 o 
  -9   0  10        0.35        1.32      6.36 o 
  -8   0  10        4.06       -0.72      6.08 o 
  -7   0  10       96.57      103.02      9.98 o 
  -6   0  10      225.64      208.80     11.64 o 
  -5   0  10       12.71       11.90      5.49 o 
  -4   0  10      387.06      371.29     13.54 o 
  -3   0  10      607.77      570.91     16.01 o 
  -2   0  10      106.09      111.35      5.14 o 
  -1   0  10      228.37      203.27      6.41 o 
   0   0  10       19.88       12.91      3.11 o 
   1   0  10      462.23      423.08      9.46 o 
   2   0  10      158.52      159.52      6.72 o 
   3   0  10       33.57       31.99      6.44 o 
   4   0  10       11.59       13.70      5.76 o 
   5   0  10      130.18      150.42     11.17 o 
   6   0  10      108.15      108.54     10.90 o 
  -9   1  10        2.83       -5.95      6.49 o 
  -8   1  10       23.55       23.96      7.75 o 
  -7   1  10        9.63        1.19      5.62 o 
  -6   1  10       85.57       80.18      8.91 o 
  -5   1  10      107.68      108.67      9.25 o 
  -4   1  10      117.76      103.40      8.14 o 
  -3   1  10      310.98      294.85     11.95 o 
  -2   1  10       50.20       49.10      6.48 o 
  -1   1  10       28.44       35.51      3.75 o 
   0   1  10      352.76      364.29     10.59 o 
   1   1  10       34.14       34.20      5.81 o 
   2   1  10       27.22       19.89      4.03 o 
   3   1  10        0.76       -0.18      3.51 o 
   4   1  10       28.86       25.22      4.90 o 
   5   1  10       40.89       45.63      8.06 o 
  -9   2  10       22.29       30.46      8.62 o 
  -8   2  10       64.68       88.92     10.71 o 
  -7   2  10       99.11       92.52     10.16 o 
  -6   2  10       25.10       23.50      6.70 o 
  -5   2  10       14.28       12.65      5.38 o 
  -4   2  10        4.36       -0.78      4.51 o 
  -3   2  10       16.25       15.53      5.27 o 
  -2   2  10       65.75       67.87      7.57 o 
  -1   2  10      200.48      171.24     10.04 o 
   0   2  10      478.79      480.42     10.18 o 
   1   2  10      359.36      367.09      9.52 o 
   2   2  10        7.18       12.33      4.08 o 
   3   2  10       72.75       79.87      6.27 o 
   4   2  10       46.78       54.31      7.63 o 
   5   2  10        1.32        2.39      5.91 o 
  -9   3  10       18.28       14.15      8.01 o 
  -8   3  10       37.11       49.42      6.78 o 
  -7   3  10      103.54      104.52     10.90 o 
  -6   3  10       90.46       73.14      9.10 o 
  -5   3  10        3.84        2.67      5.30 o 
  -4   3  10        6.31       -1.06      4.67 o 
  -3   3  10       15.99       11.22      5.41 o 
  -2   3  10       14.74       20.06      5.92 o 
  -1   3  10        9.63        9.98      5.37 o 
   0   3  10       29.71       37.15      4.35 o 
   1   3  10      504.12      515.48     11.53 o 
   2   3  10      443.92      438.98     14.58 o 
   3   3  10       89.63      105.28      7.19 o 
   4   3  10      133.48      138.13     13.11 o 
   5   3  10       90.25      102.05      8.12 o 
  -9   4  10        7.11       27.90      8.79 o 
  -8   4  10        8.41        3.39      5.54 o 
  -7   4  10       11.81       10.90      5.41 o 
  -6   4  10       12.08       14.69      6.51 o 
  -5   4  10       14.54        7.29      6.05 o 
  -4   4  10       45.04       56.47      8.19 o 
  -3   4  10      139.59      119.65      9.51 o 
  -2   4  10      123.94      130.73      9.70 o 
  -1   4  10        3.80        3.09      5.27 o 
   0   4  10        0.96       -0.91      5.67 o 
   1   4  10        1.69       -0.24      3.48 o 
   2   4  10      142.45      153.93      7.61 o 
   3   4  10       68.18       79.43     13.85 o 
   4   4  10       79.59      103.51      7.82 o 
  -8   5  10        0.01      -10.13      8.51 o 
  -7   5  10        0.78        3.20      5.42 o 
  -6   5  10        1.37        4.18      6.23 o 
  -5   5  10       80.19       83.77      9.58 o 
  -3   5  10      154.99      155.73     10.86 o 
  -2   5  10       64.19       61.79      8.58 o 
  -1   5  10      148.87      156.97     10.97 o 
   0   5  10      120.74      118.10     11.30 o 
   1   5  10       70.47       78.32     10.27 o 
   2   5  10        0.17        0.12     10.79 o 
   3   5  10        1.00        1.01      4.23 o 
  -8   6  10        0.66        0.89      8.88 o 
  -7   6  10        0.48       -1.92     11.07 o 
  -6   6  10        0.80        0.00      6.48 o 
  -5   6  10        0.52        7.43      6.70 o 
  -4   6  10       19.27       21.19      6.90 o 
  -3   6  10       61.90       76.07      9.32 o 
  -2   6  10       39.60       49.80      8.61 o 
  -1   6  10       46.80       46.35      8.53 o 
   0   6  10       50.58       57.50      9.75 o 
   1   6  10       87.01       97.82     11.34 o 
   2   6  10      110.23      138.34     13.23 o 
  -7   7  10        8.73        7.93      6.15 o 
  -6   7  10       36.63       24.35      8.29 o 
  -5   7  10       50.59       42.56      8.58 o 
  -4   7  10        9.50        3.51      6.36 o 
  -3   7  10        1.09        0.14      6.14 o 
  -2   7  10        3.06        3.45      6.14 o 
  -1   7  10       10.97       12.74      6.91 o 
   0   7  10       50.63       58.67     10.29 o 
   1   7  10        3.42        1.15      7.65 o 
  -5   8  10       23.84       39.42      8.97 o 
  -4   8  10       38.26       23.37      8.26 o 
  -3   8  10        6.75        7.28      6.99 o 
  -2   8  10        0.58       15.17      7.47 o 
  -1   8  10        5.21       -1.23      6.79 o 
  -1 -13  11        3.89        8.19      7.75 o 
   0 -13  11       17.18       10.95      8.17 o 
   1 -13  11       41.81       61.34     10.49 o 
  -4 -12  11       19.05       14.21      7.36 o 
  -3 -12  11       12.57        3.54      6.87 o 
  -2 -12  11        0.33       -1.05      6.79 o 
  -1 -12  11        0.06        4.78      6.98 o 
   0 -12  11        3.37       -4.76      6.45 o 
   1 -12  11        9.40       -0.50      6.92 o 
   2 -12  11       27.92       29.98      8.60 o 
   3 -12  11        4.87       -3.52      7.15 o 
  -5 -11  11       13.75        6.06      6.51 o 
  -4 -11  11        6.77        3.30      6.38 o 
  -3 -11  11       61.92       59.27      9.24 o 
  -2 -11  11        5.51        6.53      6.56 o 
  -1 -11  11       22.10       20.96      7.57 o 
   0 -11  11       31.72       31.78      7.89 o 
   1 -11  11       52.73       59.68      9.31 o 
   2 -11  11        0.02        6.02      6.98 o 
   3 -11  11        0.02        9.79      7.37 o 
   4 -11  11        0.42        2.26      7.54 o 
  -6 -10  11        0.92        3.86      6.32 o 
  -5 -10  11       14.30       21.75      6.96 o 
  -4 -10  11        2.57       -3.31      5.72 o 
  -3 -10  11       88.84       78.28      9.48 o 
  -2 -10  11       37.35       31.64      7.72 o 
  -1 -10  11        4.32       10.27      6.53 o 
   0 -10  11      102.58       96.84      9.95 o 
   1 -10  11      148.22      132.12     11.00 o 
   2 -10  11       86.73       74.30      9.38 o 
   3 -10  11        0.65        1.60      6.81 o 
   4 -10  11       12.01       -5.01      6.97 o 
  -7  -9  11        9.29       11.39      4.86 o 
  -6  -9  11       25.75       22.97      5.12 o 
  -5  -9  11        3.14       10.26      6.10 o 
  -4  -9  11        3.11       -1.67      5.57 o 
  -3  -9  11        0.30       -4.02      5.36 o 
  -2  -9  11       46.65       34.70      7.37 o 
  -1  -9  11       51.50       32.72      7.39 o 
   0  -9  11       18.35       12.44      6.10 o 
   1  -9  11      103.78       93.39      9.34 o 
   2  -9  11      186.82      182.53     11.88 o 
   3  -9  11       53.54       60.25      8.92 o 
   4  -9  11       63.88       65.83      9.71 o 
   5  -9  11       17.71       27.95      8.68 o 
  -7  -8  11        3.07        7.29      6.71 o 
  -6  -8  11       32.30       38.33     12.19 o 
  -5  -8  11       62.50       81.68     11.79 o 
  -4  -8  11       17.41       13.77      5.93 o 
  -3  -8  11      110.16      134.61     10.15 o 
  -2  -8  11        0.27       -2.37      5.16 o 
  -1  -8  11       60.05       64.00      7.98 o 
   0  -8  11       80.23       81.44      8.42 o 
   1  -8  11       55.50       48.24      7.66 o 
   2  -8  11      129.55      147.17     10.82 o 
   3  -8  11      205.85      157.22     11.12 o 
   4  -8  11       51.60       64.98      9.34 o 
   5  -8  11       67.56       65.86      9.93 o 
  -8  -7  11        7.06        1.90      6.98 o 
  -7  -7  11        0.94        2.60      6.22 o 
  -6  -7  11        0.96       -4.47      3.47 o 
  -5  -7  11       26.90       32.87      4.63 o 
  -4  -7  11       17.03       19.10      4.39 o 
  -3  -7  11      132.91      133.29      9.41 o 
  -2  -7  11      226.64      243.87     11.90 o 
  -1  -7  11        8.12        3.14      5.36 o 
   0  -7  11      205.32      215.07     11.38 o 
   1  -7  11        0.32        5.45      5.22 o 
   2  -7  11        0.39       -5.58      4.95 o 
   3  -7  11       59.43       57.91      8.42 o 
   4  -7  11       56.54       57.15      8.78 o 
   5  -7  11       86.28       82.28     10.53 o 
   6  -7  11       27.32       10.47      8.15 o 
  -8  -6  11        0.21       -3.86      6.19 o 
  -7  -6  11        5.07        5.41      6.04 o 
  -6  -6  11       54.81       52.49      8.18 o 
  -5  -6  11       23.13       19.99      4.14 o 
  -4  -6  11       17.19       15.31      3.74 o 
  -3  -6  11       59.32       61.56      4.98 o 
  -2  -6  11      490.85      514.37     15.50 o 
  -1  -6  11       38.48       47.24      6.63 o 
   0  -6  11      102.74      124.95      9.05 o 
   1  -6  11      178.80      161.57      9.84 o 
   2  -6  11       13.01       14.53      5.95 o 
   3  -6  11       48.14       57.49      8.22 o 
   4  -6  11       16.63       18.96      7.06 o 
   5  -6  11       23.97       14.64      7.82 o 
   6  -6  11        4.83       -8.84      7.40 o 
  -8  -5  11       17.87       14.27      7.37 o 
  -7  -5  11        1.41        5.74      6.40 o 
  -6  -5  11       39.99       52.56      8.02 o 
  -5  -5  11      135.30      133.63      6.57 o 
  -4  -5  11       13.65       17.98      3.80 o 
  -3  -5  11        0.08        1.14      2.92 o 
  -2  -5  11       79.40       83.88      5.18 o 
  -1  -5  11      212.91      181.96     10.00 o 
   0  -5  11        3.84        3.58      4.56 o 
   1  -5  11      169.73      163.04     10.07 o 
   2  -5  11      126.73      126.13      9.46 o 
   3  -5  11      472.22      457.62     16.26 o 
   4  -5  11      297.07      280.55     14.14 o 
   5  -5  11      111.87      120.11     11.26 o 
   6  -5  11        0.26       -1.01      7.29 o 
  -8  -4  11       35.12       48.57      9.18 o 
  -7  -4  11       11.31       12.96      6.70 o 
  -6  -4  11       46.46       64.07      8.57 o 
  -5  -4  11      234.13      243.41     11.97 o 
  -4  -4  11      243.19      252.34      7.67 o 
  -3  -4  11       16.93       18.71      3.50 o 
  -2  -4  11      167.02      174.64      6.52 o 
  -1  -4  11        1.35       -1.09      2.91 o 
   0  -4  11        0.21        4.17      4.55 o 
   1  -4  11        0.14       -0.99      4.59 o 
   2  -4  11        0.84       -1.45      4.71 o 
   3  -4  11        5.17        7.76      5.64 o 
   4  -4  11      171.99      167.32     11.40 o 
   5  -4  11      124.47      120.37     11.06 o 
   6  -4  11       56.71       36.97      9.32 o 
  -9  -3  11       29.81       22.38      8.53 o 
  -8  -3  11       28.41       40.22      8.73 o 
  -7  -3  11       76.38       59.57      8.92 o 
  -6  -3  11       23.47       26.90      6.86 o 
  -5  -3  11       20.67       18.82      5.90 o 
  -4  -3  11      112.40      122.41      8.69 o 
  -3  -3  11      106.92      103.06      5.44 o 
  -2  -3  11      370.24      393.54     11.55 o 
  -1  -3  11      719.13      696.58     11.67 o 
   0  -3  11      185.61      203.11     19.67 o 
   1  -3  11      684.22      668.54     17.53 o 
   2  -3  11      297.78      278.30     12.23 o 
   3  -3  11       35.83       31.67      6.74 o 
   4  -3  11      104.65      119.32     10.26 o 
   5  -3  11      103.72      106.02     10.45 o 
   6  -3  11      102.81      105.71     11.41 o 
  -9  -2  11       27.13       18.04      8.40 o 
  -8  -2  11       15.98       15.75      7.35 o 
  -7  -2  11        4.02        6.79      6.36 o 
  -6  -2  11       18.72       20.79      6.49 o 
  -5  -2  11       19.72       20.78      6.22 o 
  -4  -2  11        5.12        1.71      4.47 o 
  -3  -2  11      149.26      138.78      8.73 o 
  -2  -2  11      269.26      279.66      7.56 o 
  -1  -2  11     1354.41     1232.68     16.19 o 
   0  -2  11      409.55      376.80      8.95 o 
   1  -2  11       74.96       80.77      5.13 o 
   2  -2  11      197.00      208.97     10.95 o 
   3  -2  11       80.40       69.10      8.06 o 
   4  -2  11        5.95        3.47      5.37 o 
   5  -2  11        1.75        3.57      6.41 o 
   6  -2  11       21.74       22.15      8.29 o 
  -9  -1  11       26.77       11.87      7.55 o 
  -8  -1  11      120.03      147.84     12.69 o 
  -7  -1  11       10.14       12.67      6.31 o 
  -6  -1  11       19.30       23.43      6.63 o 
  -5  -1  11       57.40       62.56      7.98 o 
  -4  -1  11      149.19      133.14      9.05 o 
  -3  -1  11       14.23       23.35      5.37 o 
  -2  -1  11        8.78        7.50      2.91 o 
  -1  -1  11        0.76       -0.30      3.20 o 
   0  -1  11      336.51      326.85      8.37 o 
   1  -1  11      115.65      118.10      5.94 o 
   2  -1  11      308.59      299.58      8.73 o 
   3  -1  11      222.96      219.05     11.78 o 
   4  -1  11      117.28      117.83     10.20 o 
   5  -1  11       54.97       61.18      8.99 o 
  -9   0  11        0.02        4.07      7.06 o 
  -8   0  11       14.24       14.86      7.33 o 
  -7   0  11       15.15       14.43      6.76 o 
  -6   0  11       15.83       13.51      6.25 o 
  -5   0  11      185.71      187.11     10.95 o 
  -4   0  11      266.73      251.24     11.76 o 
  -3   0  11      409.92      401.61     14.18 o 
  -2   0  11       41.54       31.80      5.88 o 
  -1   0  11       44.90       53.39      7.39 o 
   0   0  11      260.45      260.31      7.80 o 
   1   0  11      298.15      294.35     14.46 o 
   2   0  11       54.08       61.35      5.38 o 
   3   0  11      102.65      103.69      9.10 o 
   4   0  11       97.92      101.36      9.62 o 
   5   0  11      105.39      110.98     10.71 o 
  -9   1  11        5.44        6.30      7.45 o 
  -8   1  11        3.85       -6.29      5.95 o 
  -7   1  11        2.13       -7.19      5.19 o 
  -6   1  11        0.68        2.30      5.26 o 
  -5   1  11      101.79      102.13      9.48 o 
  -4   1  11       61.46       77.98      8.12 o 
  -3   1  11       65.41       77.09      7.98 o 
  -2   1  11       42.49       46.99      6.83 o 
  -1   1  11      129.50      134.41      9.22 o 
   0   1  11       81.61       91.33      7.14 o 
   1   1  11       58.95       51.64      4.89 o 
   2   1  11       19.94       20.49      4.26 o 
   3   1  11       10.78        6.24      4.13 o 
   4   1  11        6.23        3.82      5.76 o 
   5   1  11       19.74        9.00      6.63 o 
  -9   2  11        3.53        6.17      6.95 o 
  -8   2  11       19.35       31.47      8.45 o 
  -7   2  11       49.73       57.43      9.17 o 
  -6   2  11       20.24       26.67      7.28 o 
  -5   2  11        7.43        4.35      5.44 o 
  -4   2  11       65.00       65.47      8.15 o 
  -3   2  11       20.48       21.63      6.19 o 
  -2   2  11       98.64       74.44      8.26 o 
  -1   2  11       42.67       54.19      7.47 o 
   0   2  11      284.39      288.90      8.58 o 
   1   2  11      126.66      136.92      6.90 o 
   2   2  11      128.33      140.11      7.46 o 
   3   2  11      160.00      162.88     14.51 o 
   4   2  11       50.04       61.61      6.57 o 
  -8   3  11        7.10        8.89      7.40 o 
  -7   3  11       55.76       63.15      9.83 o 
  -6   3  11       24.71       23.27      7.04 o 
  -5   3  11        0.55        1.88      5.37 o 
  -4   3  11        8.45        4.97      5.34 o 
  -3   3  11       41.44       39.02      7.15 o 
  -2   3  11        7.34        9.28      5.50 o 
  -1   3  11        2.34        3.91      5.25 o 
   0   3  11       34.00       37.60      7.60 o 
   1   3  11      159.30      160.10     11.57 o 
   2   3  11      129.82      140.60      7.52 o 
   3   3  11      167.11      176.95      8.59 o 
   4   3  11       56.84       70.20      6.97 o 
  -8   4  11        0.35        8.62      7.50 o 
  -7   4  11        8.70       16.96      7.65 o 
  -6   4  11       60.69       76.37      9.81 o 
  -5   4  11       43.95       52.69      8.59 o 
  -4   4  11       36.03       23.57      6.91 o 
  -3   4  11       73.52       76.99      9.17 o 
  -2   4  11      186.11      194.52     11.94 o 
  -1   4  11      116.59      120.61     10.97 o 
   0   4  11       66.07       68.23      9.23 o 
   1   4  11       13.01       15.64      7.32 o 
   2   4  11       14.40       21.82      4.83 o 
   3   4  11        4.95        0.23      5.98 o 
  -7   5  11        0.81       -9.26      6.55 o 
  -6   5  11        5.23       10.73      7.18 o 
  -5   5  11       12.35       12.98      6.73 o 
  -4   5  11       37.58       38.55      7.93 o 
  -3   5  11      111.96       85.53      9.94 o 
  -2   5  11      200.95      213.00     13.10 o 
  -1   5  11      117.74      104.62     10.83 o 
   0   5  11      112.62      121.55     11.65 o 
   1   5  11       68.84       72.01     10.62 o 
   2   5  11        5.85        8.95      7.86 o 
  -7   6  11       29.31       17.24      8.25 o 
  -6   6  11       25.05       20.08      8.13 o 
  -5   6  11        0.41       -2.60      6.29 o 
  -4   6  11        3.19        3.02      6.01 o 
  -3   6  11        5.23        8.99      6.43 o 
  -2   6  11       33.43       42.73      8.36 o 
  -1   6  11       88.81       85.60     10.76 o 
   0   6  11       34.00       38.70      9.02 o 
   1   6  11       13.80       22.52      9.03 o 
  -5   7  11       14.89       19.33      8.13 o 
  -4   7  11        6.86        4.20      6.91 o 
  -3   7  11        0.33        2.24      6.39 o 
  -2   7  11        0.19       -5.46      5.84 o 
  -1   7  11        0.82        4.71      6.83 o 
  -3 -12  12        0.70       -2.75      6.98 o 
  -2 -12  12       20.11       18.54      8.26 o 
  -1 -12  12        0.81        3.99      7.19 o 
   0 -12  12        1.45       16.44      7.89 o 
   1 -12  12        6.61       10.39      7.79 o 
  -4 -11  12       37.14       49.00      9.04 o 
  -3 -11  12        3.16        0.24      6.92 o 
  -2 -11  12       37.46       25.84      7.86 o 
  -1 -11  12       44.47       41.66      8.76 o 
   0 -11  12       23.24       23.99      7.87 o 
   1 -11  12        2.29        6.79      7.15 o 
   2 -11  12        3.35       -4.40      7.03 o 
   3 -11  12        0.18       -2.29      7.55 o 
  -5 -10  12        1.97       11.35      6.63 o 
  -4 -10  12       17.11        5.82      6.49 o 
  -3 -10  12       12.07       11.90      6.75 o 
  -2 -10  12        3.29        9.84      6.61 o 
  -1 -10  12       24.15       23.14      7.53 o 
   0 -10  12       43.67       38.84      8.19 o 
   1 -10  12       52.44       60.55      8.93 o 
   2 -10  12       19.50       16.46      7.51 o 
   3 -10  12       39.39       35.63      8.77 o 
   4 -10  12        5.85      -10.52      7.10 o 
  -6  -9  12       17.00       19.39      6.93 o 
  -5  -9  12       18.04       23.14      7.09 o 
  -4  -9  12       33.28       34.51      7.85 o 
  -3  -9  12        2.86        7.34      6.34 o 
  -2  -9  12       41.46       27.25      7.46 o 
  -1  -9  12        2.62       -8.31      5.54 o 
   0  -9  12       19.82       15.38      6.80 o 
   1  -9  12       97.01      117.70     10.32 o 
   2  -9  12       92.86       95.95     10.10 o 
   3  -9  12      128.50      128.07     11.54 o 
   4  -9  12       42.87       38.09      9.10 o 
  -7  -8  12        3.72        9.16      6.92 o 
  -6  -8  12       64.13       67.94      8.86 o 
  -5  -8  12       35.50       34.61      7.46 o 
  -4  -8  12       63.14       63.38      8.38 o 
  -3  -8  12       12.87        8.21      5.97 o 
  -2  -8  12       19.16       16.09      6.57 o 
  -1  -8  12       92.90       91.13      9.23 o 
   0  -8  12        4.86       -2.66      5.52 o 
   1  -8  12       11.09       -4.45      5.39 o 
   2  -8  12       75.39       73.81      9.04 o 
   3  -8  12       98.87      113.25     10.55 o 
   4  -8  12      113.91      120.68     11.70 o 
   5  -8  12        9.86        8.39      7.90 o 
  -7  -7  12        3.39       -0.70      6.08 o 
  -6  -7  12        5.08        4.51      5.94 o 
  -5  -7  12       35.08       35.22      8.33 o 
  -4  -7  12       15.28        6.00      5.58 o 
  -3  -7  12      123.45      142.03     10.03 o 
  -2  -7  12       37.64       47.82      7.41 o 
  -1  -7  12      181.32      171.21     10.70 o 
   0  -7  12      211.76      223.91     11.85 o 
   1  -7  12       87.20       88.23      8.82 o 
   2  -7  12        7.44       11.36      6.13 o 
   3  -7  12       19.42       13.95      6.66 o 
   4  -7  12       39.69       43.52      8.69 o 
   5  -7  12        3.82        7.66      7.90 o 
  -8  -6  12        2.80       -1.08      6.65 o 
  -7  -6  12       10.35        5.81      6.69 o 
  -6  -6  12       29.38       37.55      7.81 o 
  -5  -6  12        4.06        9.73      4.26 o 
  -4  -6  12        1.67        0.31      3.46 o 
  -3  -6  12      102.54       91.71      8.59 o 
  -2  -6  12      263.52      241.30     11.56 o 
  -1  -6  12      137.22      125.70      9.27 o 
   0  -6  12      208.12      194.38     11.03 o 
   1  -6  12      204.35      199.82     11.29 o 
   2  -6  12       79.39       74.78      8.71 o 
   3  -6  12       35.55       43.25      7.82 o 
   4  -6  12       29.58       21.89      7.74 o 
   5  -6  12        0.44       -4.08      6.96 o 
  -8  -5  12        0.22       -4.06      6.86 o 
  -7  -5  12        9.51       16.35      7.07 o 
  -6  -5  12       67.39       77.89      9.36 o 
  -5  -5  12       51.46       59.64      8.18 o 
  -4  -5  12        2.82       -1.24      3.08 o 
  -3  -5  12        1.93        2.05      3.45 o 
  -2  -5  12       83.40       77.87      7.60 o 
  -1  -5  12       26.15       27.41      5.94 o 
   0  -5  12       29.69       24.25      6.00 o 
   1  -5  12       73.53       67.16      7.79 o 
   2  -5  12       85.72       96.28      9.09 o 
   3  -5  12       65.36       68.78      8.70 o 
   4  -5  12      168.12      178.52     12.78 o 
   5  -5  12       32.96       13.29      8.23 o 
  -8  -4  12        0.90        3.69      7.19 o 
  -7  -4  12        5.71       17.52      7.09 o 
  -6  -4  12       32.04       31.68      7.67 o 
  -5  -4  12      168.04      170.08     10.79 o 
  -4  -4  12       34.12       29.93      6.30 o 
  -3  -4  12      120.06      119.17      8.36 o 
  -2  -4  12       59.88       74.58      5.17 o 
  -1  -4  12        0.38       -5.60      4.14 o 
   0  -4  12      100.40      117.62      8.84 o 
   1  -4  12      114.62      114.83      9.10 o 
   2  -4  12        0.49       -4.42      4.96 o 
   3  -4  12       52.87       71.75      8.79 o 
   4  -4  12      136.95      127.69     11.11 o 
   5  -4  12       87.80       77.56     10.16 o 
  -8  -3  12        5.57       11.28      7.53 o 
  -7  -3  12        0.27        5.86      6.35 o 
  -6  -3  12       14.85       13.01      6.21 o 
  -5  -3  12       41.69       41.45      7.34 o 
  -4  -3  12       25.02       22.32      5.96 o 
  -3  -3  12       34.46       39.88      4.46 o 
  -2  -3  12      508.41      499.94     10.38 o 
  -1  -3  12      126.95      149.06      6.29 o 
   0  -3  12       96.15      101.54      8.13 o 
   1  -3  12      220.83      232.90     11.68 o 
   2  -3  12      115.30      127.15      9.71 o 
   3  -3  12        0.01        0.84      5.22 o 
   4  -3  12       27.16       23.42      7.45 o 
   5  -3  12       77.49       86.69     10.58 o 
  -8  -2  12       11.70        9.72      7.69 o 
  -7  -2  12       21.20       23.73      7.50 o 
  -6  -2  12        1.60        1.87      5.80 o 
  -5  -2  12       42.90       40.96      7.54 o 
  -4  -2  12        7.42        9.18      5.33 o 
  -3  -2  12        6.18        7.02      4.52 o 
  -2  -2  12      101.93      103.50      5.51 o 
  -1  -2  12       85.18       99.78      5.56 o 
   0  -2  12       41.49       50.88      9.34 o 
   1  -2  12      319.78      296.04     12.48 o 
   2  -2  12      326.72      314.07     13.50 o 
   3  -2  12       88.68       98.96      9.61 o 
   4  -2  12       12.98        8.66      6.49 o 
   5  -2  12        1.92       -7.23      6.30 o 
  -8  -1  12       24.85       30.36      8.73 o 
  -7  -1  12       53.45       45.50      8.66 o 
  -6  -1  12       26.52       34.26      7.56 o 
  -5  -1  12      124.69      138.79     10.34 o 
  -4  -1  12      280.36      271.24     12.66 o 
  -3  -1  12      169.66      155.92      9.72 o 
  -2  -1  12        6.64        2.42      4.54 o 
  -1  -1  12      176.50      160.19      6.52 o 
   0  -1  12      103.39      111.93      6.23 o 
   1  -1  12      229.45      251.59     18.68 o 
   2  -1  12      244.45      249.71     12.40 o 
   3  -1  12      220.08      223.87     12.60 o 
   4  -1  12      150.93      164.88     12.13 o 
  -8   0  12       15.07       15.43      7.91 o 
  -7   0  12       36.26       31.93      8.02 o 
  -6   0  12       43.75       57.90      8.81 o 
  -5   0  12       64.71       73.10      8.92 o 
  -4   0  12      188.56      152.39     10.29 o 
  -3   0  12       64.92       73.56      8.20 o 
  -2   0  12       81.65       91.05      8.72 o 
  -1   0  12        1.64        4.30      4.71 o 
   0   0  12        3.91        3.92      3.37 o 
   1   0  12       24.70       29.16      4.41 o 
   2   0  12       33.76       33.90      7.80 o 
   3   0  12       29.02       24.04      6.77 o 
   4   0  12       79.53       84.26      9.64 o 
  -8   1  12        1.18        6.33      7.39 o 
  -7   1  12        1.79        6.51      6.59 o 
  -6   1  12        0.89       -1.43      5.66 o 
  -5   1  12        0.20       -2.16      5.15 o 
  -4   1  12       78.03       82.53      8.91 o 
  -3   1  12      248.23      255.71     12.47 o 
  -2   1  12      320.99      318.51     13.67 o 
  -1   1  12      224.39      220.83     11.75 o 
   0   1  12       56.56       58.31      5.20 o 
   1   1  12       57.26       63.87      5.98 o 
   2   1  12       25.89       30.51      4.91 o 
   3   1  12       47.30       51.46      8.02 o 
   4   1  12        0.23       -1.96      5.85 o 
  -8   2  12       24.27       21.12      8.17 o 
  -7   2  12        9.41       10.47      7.18 o 
  -6   2  12        0.23        3.51      6.23 o 
  -5   2  12        7.26        0.77      5.65 o 
  -4   2  12       32.48       43.60      7.73 o 
  -3   2  12      118.58      126.01     10.67 o 
  -2   2  12       89.15       89.07      9.17 o 
  -1   2  12       93.85       79.56      9.00 o 
   0   2  12       50.48       60.45      8.70 o 
   1   2  12      133.56      129.97      7.11 o 
   2   2  12      100.48      114.38      7.37 o 
   3   2  12       70.92       85.78      9.58 o 
  -7   3  12       11.96        2.44      6.83 o 
  -6   3  12        7.02        9.03      6.75 o 
  -5   3  12       11.88       22.56      7.25 o 
  -4   3  12       23.96       26.84      7.25 o 
  -3   3  12        9.54        2.76      5.55 o 
  -2   3  12       11.09       14.89      6.13 o 
  -1   3  12       11.90        5.49      5.60 o 
   0   3  12        1.81        1.08      5.87 o 
   1   3  12       41.95       53.92      8.87 o 
   2   3  12       66.27       60.56     11.02 o 
   3   3  12       29.76       34.72      5.85 o 
  -7   4  12       16.88       25.59      8.80 o 
  -6   4  12       18.33       24.23      8.13 o 
  -5   4  12       36.04       32.72      8.11 o 
  -4   4  12       41.11       37.04      8.02 o 
  -3   4  12       65.76       62.98      9.16 o 
  -2   4  12       59.26       56.16      8.91 o 
  -1   4  12      103.19      100.58     10.74 o 
   0   4  12       49.17       54.91      9.10 o 
   1   4  12        0.10       -4.37      6.40 o 
   2   4  12       22.20       33.28      8.95 o 
  -6   5  12        2.18        2.23      7.17 o 
  -5   5  12        1.43        5.52      6.72 o 
  -4   5  12        4.49        9.07      6.63 o 
  -3   5  12       23.03       32.34      8.16 o 
  -2   5  12       86.14       90.10     10.72 o 
  -1   5  12       72.64       73.57     10.32 o 
   0   5  12       35.12       44.98      9.25 o 
  -4   6  12        0.51        8.20      6.93 o 
  -3   6  12        0.08        7.49      6.79 o 
  -2   6  12       11.89       24.33      8.19 o 
  -3 -11  13        6.04       -1.82      6.82 o 
  -2 -11  13       28.99       28.13      8.62 o 
  -1 -11  13       37.57       44.01      9.00 o 
   0 -11  13        5.79       11.80      7.87 o 
   1 -11  13       10.68        8.83      7.52 o 
  -5 -10  13        0.91        6.14      7.04 o 
  -4 -10  13        0.03       -5.21      6.49 o 
  -3 -10  13        0.43        4.00      6.87 o 
  -2 -10  13        3.95        4.51      6.72 o 
  -1 -10  13       39.54       47.82      8.80 o 
   0 -10  13       32.41       38.93      8.57 o 
   1 -10  13       20.92       11.40      7.51 o 
   2 -10  13       48.43       45.95      9.33 o 
  -5  -9  13       19.21       14.17      7.22 o 
  -4  -9  13        9.41        8.16      6.51 o 
  -3  -9  13        8.36        9.28      6.75 o 
  -2  -9  13        7.37       10.52      6.82 o 
  -1  -9  13        0.93        1.32      6.24 o 
   0  -9  13       36.53       41.70      8.05 o 
   1  -9  13       18.25        6.26      6.70 o 
   2  -9  13       58.56       57.83      9.25 o 
   3  -9  13       37.08       39.08      8.97 o 
  -5  -8  13       14.76       18.04      6.84 o 
  -4  -8  13       56.99       49.50      8.25 o 
  -3  -8  13       28.68       23.54      7.03 o 
  -2  -8  13       34.15       43.65      8.05 o 
  -1  -8  13       61.89       67.72      8.76 o 
   0  -8  13       23.96       31.90      7.48 o 
   1  -8  13        0.83       -4.23      5.80 o 
   2  -8  13       17.22       14.04      7.12 o 
   3  -8  13       58.13       47.29      8.96 o 
   4  -8  13       17.05        8.75      7.82 o 
  -7  -7  13        1.27       -1.28      6.42 o 
  -6  -7  13       10.02        2.18      6.18 o 
  -5  -7  13        3.98        7.60      6.07 o 
  -4  -7  13       82.48       93.64      9.30 o 
  -3  -7  13       83.95       80.36      8.83 o 
  -2  -7  13       46.54       62.78      8.36 o 
  -1  -7  13      113.68      107.25      9.66 o 
   0  -7  13      196.86      202.57     12.02 o 
   1  -7  13       64.15       53.59      8.20 o 
   2  -7  13        4.11       10.85      6.54 o 
   3  -7  13        3.45        2.76      6.51 o 
   4  -7  13        0.38       -0.33      6.98 o 
  -7  -6  13       12.05        8.80      7.50 o 
  -6  -6  13        0.10       -1.43      6.00 o 
  -5  -6  13        2.68       -3.66      5.36 o 
  -4  -6  13        3.16        5.74      5.61 o 
  -3  -6  13       45.91       44.95      7.22 o 
  -2  -6  13        5.17       11.23      5.71 o 
  -1  -6  13       48.82       52.46      7.60 o 
   0  -6  13      250.62      241.39     12.26 o 
   1  -6  13      233.59      212.24     11.99 o 
   2  -6  13       79.17       81.67      9.35 o 
   3  -6  13       36.69       29.25      7.76 o 
   4  -6  13       47.19       35.61      8.87 o 
  -7  -5  13       14.46       10.86      7.88 o 
  -6  -5  13       40.82       55.86      9.01 o 
  -5  -5  13       50.17       49.48      8.22 o 
  -4  -5  13       72.20       70.35      8.37 o 
  -3  -5  13        0.62        1.08      5.05 o 
  -2  -5  13        0.57        2.66      5.23 o 
  -1  -5  13        0.03       -3.27      4.96 o 
   0  -5  13       34.87       36.02      6.62 o 
   1  -5  13       98.54      107.50      9.51 o 
   2  -5  13      107.83      116.88     10.23 o 
   3  -5  13       68.17       56.44      8.71 o 
   4  -5  13       84.87      106.47     11.35 o 
  -8  -4  13        6.21        3.09      7.33 o 
  -7  -4  13        3.29        7.18      6.93 o 
  -6  -4  13       48.37       44.10      8.57 o 
  -5  -4  13       50.32       48.74      8.11 o 
  -4  -4  13       89.66      102.30      9.54 o 
  -3  -4  13       54.23       57.95      5.20 o 
  -2  -4  13       42.07       52.59      7.03 o 
  -1  -4  13       65.66       70.23      7.70 o 
   0  -4  13        9.67        5.85      5.09 o 
   1  -4  13       10.09        8.54      5.91 o 
   2  -4  13        9.39       12.22      6.55 o 
   3  -4  13       55.16       49.14      8.73 o 
   4  -4  13       62.41       62.17      9.71 o 
  -8  -3  13        0.43       -4.90      7.10 o 
  -7  -3  13        5.11        4.88      6.84 o 
  -6  -3  13        0.20       -1.43      6.04 o 
  -5  -3  13       11.54       12.99      6.34 o 
  -4  -3  13       29.52       22.34      6.36 o 
  -3  -3  13       85.76       96.18      8.97 o 
  -2  -3  13       37.60       56.49      4.96 o 
  -1  -3  13      129.43      144.92      9.44 o 
   0  -3  13      119.04       99.98      8.62 o 
   1  -3  13      128.94      133.08     10.04 o 
   2  -3  13       39.62       42.75      7.84 o 
   3  -3  13       20.22       18.88      7.25 o 
   4  -3  13        3.24       -3.15      6.21 o 
  -8  -2  13       15.35        4.50      7.71 o 
  -7  -2  13       13.20       16.98      7.64 o 
  -6  -2  13       27.57       23.51      7.37 o 
  -5  -2  13       13.36       13.29      6.56 o 
  -4  -2  13       10.06       14.97      6.06 o 
  -3  -2  13       11.40        7.75      5.11 o 
  -2  -2  13       44.49       40.56      6.67 o 
  -1  -2  13       86.85       87.76     14.94 o 
   0  -2  13      116.59       88.61      8.34 o 
   1  -2  13       84.02       81.39      8.54 o 
   2  -2  13      198.52      243.47     12.74 o 
   3  -2  13       67.07       64.56      8.92 o 
   4  -2  13       35.99       31.98      8.28 o 
  -8  -1  13        8.94       13.33      8.26 o 
  -7  -1  13       18.29       14.86      7.57 o 
  -6  -1  13       42.63       56.82      9.03 o 
  -5  -1  13       71.35       77.62      9.38 o 
  -4  -1  13       25.82       21.43      6.52 o 
  -3  -1  13       13.85       14.73      5.75 o 
  -2  -1  13        8.58        8.39      5.13 o 
  -1  -1  13        0.17        3.45      4.65 o 
   0  -1  13       63.72       66.85      5.63 o 
   1  -1  13       61.20       64.49      7.84 o 
   2  -1  13      108.89      136.24     10.70 o 
   3  -1  13      121.42      141.05     11.41 o 
   4  -1  13       16.31        0.53      6.54 o 
  -7   0  13       10.43       -1.47      6.32 o 
  -6   0  13       10.29        7.54      6.82 o 
  -5   0  13       48.42       57.61      8.66 o 
  -4   0  13      100.30      113.49     10.22 o 
  -3   0  13      115.31      124.88      9.79 o 
  -2   0  13      122.03      117.20      9.91 o 
  -1   0  13       52.79       57.72      7.88 o 
   0   0  13        7.16       14.88      4.12 o 
   1   0  13       17.03       23.24      4.60 o 
   2   0  13       27.97       31.70      7.05 o 
   3   0  13       15.81       16.78      6.88 o 
  -7   1  13        0.05        5.71      7.12 o 
  -6   1  13       13.56        3.79      6.88 o 
  -5   1  13        9.47        3.87      5.95 o 
  -4   1  13       51.63       64.12      8.74 o 
  -3   1  13       68.80       66.57      8.58 o 
  -2   1  13      163.49      170.78     11.32 o 
  -1   1  13      230.11      232.93     12.64 o 
   0   1  13      133.05      149.67     10.92 o 
   1   1  13       83.34      103.44      6.96 o 
   2   1  13       45.77       55.25      5.95 o 
   3   1  13        3.22        4.12      6.18 o 
  -7   2  13       11.96       10.92      7.45 o 
  -6   2  13        1.86        3.07      6.99 o 
  -5   2  13       23.00       28.62      7.87 o 
  -4   2  13        4.93       -1.71      5.82 o 
  -3   2  13       30.31       28.70      7.23 o 
  -2   2  13       23.37       23.33      6.80 o 
  -1   2  13       50.17       50.10      8.23 o 
   0   2  13       28.86       30.44      7.31 o 
   1   2  13       47.38       66.35      9.51 o 
   2   2  13      113.21      147.01      8.43 o 
  -6   3  13       50.20       65.53     10.07 o 
  -5   3  13       24.88       37.83      8.70 o 
  -4   3  13       67.23       73.59      9.99 o 
  -3   3  13        3.31       -7.13      5.37 o 
  -2   3  13       16.04       17.77      6.88 o 
  -1   3  13       12.92       14.47      6.86 o 
   0   3  13       23.53       24.04      7.78 o 
   1   3  13       57.99       57.00      9.57 o 
  -5   4  13       13.71       10.89      7.52 o 
  -4   4  13       38.69       44.72      9.14 o 
  -3   4  13       33.14       26.03      7.94 o 
  -2   4  13        4.60        5.29      6.71 o 
  -1   4  13       38.68       56.87      9.40 o 
   0   4  13        2.80        6.77      6.98 o 
  -3 -10  14        3.99        0.68      6.97 o 
  -2 -10  14        2.39        0.84      6.91 o 
  -1 -10  14       30.03       26.46      8.64 o 
   0 -10  14       52.45       55.67      9.56 o 
   1 -10  14       32.39       28.54      8.58 o 
  -5  -9  14       12.59       19.70      7.89 o 
  -4  -9  14       20.65       24.05      7.95 o 
  -3  -9  14       26.49       24.52      7.66 o 
  -2  -9  14        2.08        0.72      6.60 o 
  -1  -9  14       14.13       10.75      7.08 o 
   0  -9  14       20.96       12.06      6.91 o 
   1  -9  14       11.76       -0.25      6.67 o 
   2  -9  14        8.98       11.67      7.86 o 
  -4  -8  14       23.12       22.61      7.30 o 
  -3  -8  14       41.60       63.73      9.03 o 
  -2  -8  14       40.17       35.53      7.94 o 
  -1  -8  14       18.33       23.14      7.44 o 
   0  -8  14        4.04       -2.36      5.88 o 
   1  -8  14        7.56       16.69      7.34 o 
   2  -8  14        2.82       -9.34      6.22 o 
  -4  -7  14       26.82       28.21      7.18 o 
  -3  -7  14       40.66       38.30      7.72 o 
  -2  -7  14       21.60       22.58      7.10 o 
  -1  -7  14       17.31        5.19      6.15 o 
   0  -7  14       58.88       61.39      8.84 o 
   1  -7  14       29.66       28.16      7.66 o 
   2  -7  14       25.11       16.72      7.15 o 
   3  -7  14       33.33       21.76      8.32 o 
  -6  -6  14        9.38       25.32      8.07 o 
  -5  -6  14        0.07       -4.23      5.86 o 
  -3  -6  14        0.15       -5.02      5.22 o 
  -2  -6  14        0.57       -1.29      5.59 o 
  -1  -6  14       16.63       28.07      6.90 o 
   0  -6  14      124.87      114.69      9.94 o 
   1  -6  14      138.24      123.16     10.51 o 
   2  -6  14       29.45       21.99      7.46 o 
   3  -6  14       93.76      101.72     10.92 o 
  -7  -5  14       10.00       20.47      8.33 o 
  -6  -5  14       28.26       27.96      8.23 o 
  -5  -5  14       18.52       14.91      7.04 o 
  -4  -5  14       19.36       24.52      7.07 o 
  -3  -5  14       29.66       21.68      6.48 o 
  -2  -5  14       14.43       16.44      6.28 o 
  -1  -5  14       11.88       18.85      6.41 o 
   0  -5  14        0.16       -1.45      5.24 o 
   1  -5  14       49.65       39.60      7.57 o 
   2  -5  14       42.65       33.93      7.84 o 
   3  -5  14       90.65       92.41     10.68 o 
  -7  -4  14        0.22       -5.94      6.89 o 
  -6  -4  14       13.15        2.67      6.45 o 
  -5  -4  14       24.37       18.09      7.31 o 
  -4  -4  14       36.45       41.07      7.96 o 
  -3  -4  14      152.37      168.59     10.85 o 
  -2  -4  14      132.84      154.93     10.44 o 
  -1  -4  14      108.24       98.72      8.79 o 
   0  -4  14       61.73       51.26      7.58 o 
   1  -4  14        0.24       -0.71      5.54 o 
   2  -4  14       15.57        6.95      6.65 o 
   3  -4  14        6.94       -6.33      6.51 o 
  -7  -3  14        4.29       -1.59      6.96 o 
  -6  -3  14        1.41        3.09      6.57 o 
  -5  -3  14       15.67       12.86      6.79 o 
  -4  -3  14       16.34       15.82      6.54 o 
  -3  -3  14      118.98      140.20     10.98 o 
  -2  -3  14      123.58      116.13      9.61 o 
  -1  -3  14       98.60      116.00      9.23 o 
   0  -3  14      180.92      177.75     10.95 o 
   1  -3  14      108.10      101.65      9.98 o 
   2  -3  14       10.88       -3.33      6.15 o 
   3  -3  14        8.58        6.43      6.93 o 
  -7  -2  14        6.52        5.23      7.57 o 
  -6  -2  14       40.22       40.64      8.98 o 
  -5  -2  14        2.04       -4.20      5.37 o 
  -4  -2  14        0.73       -6.50      5.11 o 
  -3  -2  14        1.28        1.48      5.05 o 
  -2  -2  14       78.84       94.36      9.21 o 
   0  -2  14      161.96      146.23     10.50 o 
   1  -2  14      105.22       95.13      9.65 o 
   2  -2  14       39.45       42.89      8.17 o 
   3  -2  14       41.64       39.54      8.40 o 
  -7  -1  14       11.26        3.00      7.50 o 
  -6  -1  14       54.43       38.14      8.76 o 
  -5  -1  14       61.49       79.62     10.05 o 
  -4  -1  14        3.06       -1.50      5.48 o 
  -3  -1  14       27.92       28.53      7.18 o 
  -2  -1  14        1.55        0.08      5.04 o 
  -1  -1  14        1.98        2.34      5.17 o 
   0  -1  14        5.75       -0.23      5.42 o 
   1  -1  14       16.43       16.14      6.47 o 
   2  -1  14       12.39       10.07      6.34 o 
  -7   0  14       19.37        8.48      7.79 o 
  -6   0  14       14.14       26.51      8.44 o 
  -5   0  14       51.98       68.49      9.82 o 
  -4   0  14        2.50       -3.18      5.55 o 
  -3   0  14       44.81       51.08      8.42 o 
  -2   0  14      104.61      107.08     10.16 o 
  -1   0  14       23.67       30.16      7.13 o 
   0   0  14       41.99       44.57      7.80 o 
   1   0  14        4.51       -6.55      5.05 o 
   2   0  14        0.96        5.61      6.23 o 
  -6   1  14        0.02       -0.06      6.93 o 
  -5   1  14        2.17        3.00      6.40 o 
  -4   1  14        6.24       -0.09      5.91 o 
  -3   1  14        1.80        3.42      6.05 o 
  -2   1  14       83.84      100.44     10.58 o 
  -1   1  14       28.01       21.80      7.13 o 
   0   1  14       55.92       57.20      8.96 o 
   1   1  14       81.30       88.26     10.50 o 
  -6   2  14        1.35        1.97      7.38 o 
  -5   2  14       26.03       23.60      8.43 o 
  -4   2  14       10.74       10.25      6.96 o 
  -3   2  14       27.12       26.30      7.63 o 
  -2   2  14        0.29       -1.62      5.66 o 
  -1   2  14       38.42       36.05      8.25 o 
   0   2  14       63.40       80.93     10.26 o 
   1   2  14      117.11      155.39     13.22 o 
  -4   3  14       40.64       35.32      8.99 o 
  -3   3  14       10.57       19.90      7.70 o 
  -2   3  14        9.44       10.42      7.26 o 
  -1   3  14        1.67        3.91      6.51 o 
  -3  -9  15       23.17       37.85      8.56 o 
  -2  -9  15        7.85       15.89      7.51 o 
  -1  -9  15        7.19        4.82      7.49 o 
   0  -9  15       11.45       16.15      7.76 o 
  -4  -8  15       35.40       33.51      8.25 o 
  -3  -8  15       34.81       35.40      8.22 o 
  -2  -8  15       41.12       30.67      8.30 o 
  -1  -8  15        2.75       -5.24      6.18 o 
   0  -8  15        0.69       -3.67      6.41 o 
   1  -8  15        1.52        3.07      6.96 o 
  -3  -7  15       13.87       11.67      7.01 o 
  -2  -7  15       29.29       19.42      7.16 o 
  -1  -7  15       39.53       42.75      8.04 o 
   0  -7  15       14.56        7.70      6.64 o 
   1  -7  15       37.97       45.89      8.66 o 
  -2  -6  15        0.85       -3.51      5.98 o 
  -1  -6  15       19.99       13.46      6.75 o 
   0  -6  15        4.71        8.81      6.28 o 
   1  -6  15       27.89       15.89      7.29 o 
   2  -6  15       91.47       74.84     10.11 o 
  -6  -5  15        1.95        2.30      7.01 o 
  -5  -5  15        5.50       -3.76      6.32 o 
  -2  -5  15       67.42       76.82      8.93 o 
  -1  -5  15       14.18       15.17      6.65 o 
   0  -5  15        2.64        0.40      5.84 o 
   1  -5  15        0.18       -4.67      5.97 o 
   2  -5  15       70.89       73.44      9.91 o 
  -6  -4  15        1.69        0.20      6.84 o 
  -5  -4  15        2.14       -2.22      6.38 o 
  -4  -4  15       82.92       89.40     10.17 o 
  -1  -4  15       95.12       90.93      9.21 o 
   0  -4  15       40.44       34.65      7.38 o 
   1  -4  15       43.53       30.15      7.77 o 
   2  -4  15        1.02       -0.83      6.45 o 
  -6  -3  15        1.34       -8.67      6.59 o 
  -5  -3  15        7.20        1.31      6.55 o 
  -4  -3  15        3.57        3.62      6.27 o 
  -3  -3  15       54.23       55.70      8.68 o 
   0  -3  15       97.79       86.58      9.29 o 
   1  -3  15       64.31       51.97      8.42 o 
   2  -3  15       35.54       28.88      8.23 o 
  -6  -2  15       35.85       45.91      9.65 o 
  -5  -2  15       30.07       25.23      8.07 o 
  -4  -2  15       10.73       14.45      7.12 o 
  -3  -2  15        7.79        8.43      6.06 o 
  -2  -2  15       17.31       18.64      6.80 o 
   1  -2  15       34.23       29.05      7.76 o 
  -6  -1  15       24.69       32.45      8.86 o 
  -5  -1  15       31.36       30.74      8.38 o 
  -4  -1  15       41.06       32.46      8.14 o 
  -3  -1  15       30.50       33.41      7.63 o 
  -2  -1  15        1.08        5.04      5.92 o 
   1  -1  15        7.22        5.16      6.92 o 
  -5   0  15       20.93       19.92      7.99 o 
  -4   0  15       22.93       36.80      8.39 o 
  -3   0  15       24.37       32.52      7.88 o 
  -2   0  15       19.65       27.50      7.64 o 
  -1   0  15       11.26       10.82      6.91 o 
  -4   1  15        0.10       -8.47      6.22 o 
  -3   1  15        4.82       11.28      6.89 o 
  -2   1  15       31.31       30.24      8.35 o 
  -1   1  15       57.36       60.61      9.72 o 
  -3   2  15        0.58        3.83      7.03 o 
  -2   2  15        1.15        2.86      6.72 o 
  -2  -7  16       26.87       36.13      8.46 o 
  -1  -7  16       10.78       14.93      7.33 o 
  -2  -6  16        8.42        7.44      6.86 o 
  -1  -6  16        1.60       -4.35      5.98 o 
   0  -6  16       13.19       23.92      7.76 o 
  -1  -5  16       10.11        8.87      6.83 o 
   0  -5  16       19.15       13.39      7.12 o 
   0  -4  16       62.99       60.63      8.90 o 
  -5  -3  16        1.37       -0.48      6.90 o 
  -4  -3  16        1.44        4.45      6.94 o 
  -4  -2  16       12.28       21.18      7.72 o 
  -3  -2  16        0.07       -0.96      6.35 o 
  -4  -1  16       25.37       34.08      8.56 o 
  -3  -1  16       34.76       46.56      9.08 o 
                                                 
